# Supplementary material for: Chronic Kidney Disease as a Cardiovascular Disorder—Tonometry Data Analyses
Source: Int J Environ Res Public Health. 2022 Sep 28;19(19):12339. doi: 10.3390/ijerph191912339 (PMC9566812; doi:10.3390/ijerph191912339)
Supplement: Supplementary file 1 [file ijerph-19-12339-s001.zip]

Archive with 2 entries (2 files):
- Supplementary Figures S1-S13 & Tables S1 and S2.pdf
- Supplementary Tables S3-S5.xlsx
