# Supplementary material for: Chronic Kidney Disease as a Cardiovascular Disorder—Tonometry Data Analyses
Source: Int J Environ Res Public Health. 2022 Sep 28;19(19):12339. doi: 10.3390/ijerph191912339 (PMC9566812; doi:10.3390/ijerph191912339)
Supplement: Supplementary file 1 [file ijerph-19-12339-s001.zip › Supplementary Tables S3-S5.xlsx]

## Sheet: S3. Descriptive statistics
Table S3. Group specific descriptive statisctis calculated for tonometry parameters and general biometric data.
variable	HD								PD								PRE								CARD								CKD1-2								Control
statistic	mean	standard deviation	minimum	maximum	range	quantile 0,25	quantile 0,5 (median)	quantile 0,75	mean	standard deviation	minimum	maximum	range	quantile 0,25	quantile 0,5 (median)	quantile 0,75	mean	standard deviation	minimum	maximum	range	quantile 0,25	quantile 0,5 (median)	quantile 0,75	mean	standard deviation	minimum	maximum	range	quantile 0,25	quantile 0,5 (median)	quantile 0,75	mean	standard deviation	minimum	maximum	range	quantile 0,25	quantile 0,5 (median)	quantile 0,75	mean	standard deviation	minimum	maximum	range	quantile 0,25	quantile 0,5 (median)	quantile 0,75
BODY MASS INDEX [kg/m^2]	22.9575	3.64768	18.1001	33.4252	15.325	20.1218	22.5874	24.2246	23.4066	3.17448	18.2312	28.7655	10.5342	21.2823	23.1405	25.8691	25.4535	3.62305	18.5901	38.6346	20.0444	23.7782	25.5556	27.3951	28.1602	4.04775	18.9678	39.5234	20.5556	25.8264	28.578	30.1896	28.1913	3.00189	23.0469	38.5052	15.4584	26.079	28.3951	29.4118	25.0363	3.98609	18.4876	36.9876	18.5	22.429	24.1846	27.3734
Age [years]	57.507	14.7389	27	83	56	45.5	61	69.5	52.8286	18.0657	24	91	67	36	56	64	62.6458	10.6076	39	84	45	56	64	68	59.8378	8.21506	42	78	36	54	59	67	60.931	11.832	21	78	57	59	61	66	60.2812	12.2964	21	78	57	57.75	61	66.5
urea [mg/dl]	104.03	41.7169	23	192.35	169.35	74.8275	108.215	132.613	97.4571	28.1256	54	162	108	74	94	106	98.4255	23.6866	52	180	128	82.5	97	106.5	42.6216	13.2427	21	83	62	35	40	46	37.5172	13.5561	16	60	44	24	38	50	27.7969	8.63302	17	46	29	19	27	35.5
creatinin [mg/dl]	7.95359	2.67868	2.3	14.8	12.5	5.1575	8.02	9.93	7.15857	2.62678	3.62	14.26	10.64	5.165	6.87	9.015	2.58275	0.978045	1.38	5.41	4.03	1.9175	2.125	3.01	0.852973	0.165151	0.45	1.1	0.65	0.71	0.9	0.96	1.02138	0.302956	0.66	1.82	1.16	0.8	0.96	1.22	0.617812	0.110616	0.48	0.86	0.38	0.51	0.6	0.7
eGFR [ml/1,73m^2/min]	6.79577	5.02418	0	29	29	4	6	10	7.65714	3.00421	4	17	13	5	7	9.5	23.7292	8.67165	9	50	41	16.75	23.5	29.25	96.2162	22.1361	61	150	89	85	92	105	76.4931	20.029	44	128	84	61	75	87.6	111.752	23.6888	69	165.8	96.8	95.2925	108.085	123.795
ED	327.298	29.1349	275.716	378.581	102.865	306.315	328.613	348.796	337.384	26.2525	296.549	387.695	91.1458	315.43	345.052	352.865	325.053	20.9426	293.945	387.695	93.75	309.733	321.126	335.612	310.655	31.5278	221.983	360.026	138.043	286.784	311.523	335.612	317.496	26.168	227.564	387.695	160.131	306.315	315.104	331.706	311.688	23.7442	273.553	340.495	66.9418	303.352	311.849	335.612
pSP	136.148	26.9243	39.6116	174.203	134.591	124.372	138.082	156.347	141.275	16.7873	119.483	174.203	54.7193	127.777	131.189	152.088	129.583	12.5319	99.0589	150.258	51.1992	119.371	132.625	137.429	116.926	12.3559	77.362	137.168	59.8064	109.525	115.756	124.455	126.982	13.608	99.0589	150.258	51.1992	117.473	125.596	135.424	118.851	16.0626	66.5905	135.807	69.2163	117.305	122.499	125.596
pDP	77.2908	15.6371	22.5979	102.075	79.4772	64.6399	82.0018	88.449	81.6566	10.0086	60.7429	96.4061	35.6632	76.7925	84.8596	88.449	78.1368	9.71672	57.3707	91.4496	34.0789	68.8032	81.0265	86.1406	70.4794	10.4856	43.7131	94.334	50.6209	63.8066	69.5388	78.2156	77.1033	9.71374	57.3707	91.4496	34.0789	68.2872	80.3655	84.3795	70.5546	8.53769	57.3707	84.7051	27.3344	63.153	67.1115	79.0702
pMEANP	98.7575	19.1023	28.6897	124.112	95.4222	91.1481	102.591	113.528	103.815	10.3091	86.3251	124.112	37.7869	97.1686	102.849	110.004	95.8454	10.6421	68.0526	111.839	43.7869	87.3317	99.2471	103.905	85.8547	11.5634	54.6221	109.887	55.2648	79.0702	81.6004	96.3046	93.9444	10.9737	68.0526	111.839	43.7869	86.3251	94.0753	103.574	85.3327	7.01165	75.679	103.339	27.6597	79.451	84.5858	89.562
pT1	108.755	16.1541	85.612	138.477	52.8646	97.9818	103.841	120.117	110.635	15.6983	85.612	136.068	50.4557	97.9818	103.841	121.745	122.43	20.9592	88.2161	157.552	69.3359	106.038	116.536	131.429	113.338	20.7014	88.5417	179.036	90.4948	101.237	107.422	114.583	118.433	18.4242	88.2161	157.552	69.3359	105.794	114.909	128.581	122.185	18.3127	96.3542	160.889	64.5345	107.91	120.728	130.391
pT2	212.31	22.8059	166.992	251.628	84.6354	190.43	213.216	231.12	217.82	22.7323	181.315	245.117	63.8021	206.055	215.332	240.56	223.355	18.2764	194.01	259.115	65.1042	209.717	221.842	232.992	209.411	23.6728	162.109	254.883	92.7734	190.104	207.031	231.771	219.903	16.7309	194.01	259.115	65.1042	208.984	217.773	229.492	230.878	19.5066	173.177	268.88	95.7031	218.75	232.625	244.222
pP1	135.218	27.6489	39.6223	174.237	134.615	123.802	138.134	156.042	140.968	16.9105	119.49	174.237	54.7479	127.798	131.012	152.15	129.233	12.2339	99.0624	150.292	51.2299	119.382	132.349	137.275	116.887	12.4627	76.2262	137.176	60.9499	109.525	115.763	124.465	126.766	13.3292	99.0624	150.292	51.2299	117.479	127.056	134.947	114.65	11.9772	89.2642	141.164	51.8999	104.574	114.946	117.222
pP2	127.092	25.0028	39.0086	157.618	118.609	115.892	129.364	145.13	134.219	15.0214	103.219	157.618	54.399	125.341	129.364	145.009	119.768	17.3901	71.4237	146.046	74.6225	110.753	123.694	134.025	107.313	13.9457	76.6425	129.364	52.7212	95.2676	107.286	117.816	117.923	18.2516	71.4237	146.046	74.6225	109.521	120.23	131.756	107.681	13.9357	84.7364	139.863	55.127	98.112	109.19	111.017
pT1ED	33.4734	5.33032	25.5317	43.0583	17.5266	28.3521	32.6347	38.1227	33.1177	5.64872	26.4136	41.054	14.6405	27.1325	32.198	38.9568	37.6494	5.78778	27.3772	47.8426	20.4655	32.3061	36.9654	42.875	36.2077	6.00826	26.4136	51.8948	25.4812	31.7378	34.9476	38.7713	37.2791	5.39613	27.3772	47.8426	20.4655	32.7468	36.4718	41.2766	36.4711	5.23256	28.358	46.2687	17.9108	31.906	36.8645	39.538
pT2ED	65.0712	5.33848	49.4005	74.7579	25.3573	63.9836	65.9339	68.2555	64.9021	6.331	49.4005	70.2936	20.8931	64.5881	66.7297	69.4835	68.6665	3.13042	62.3452	74.1817	11.8365	66.0517	68.0331	71.4946	65.6275	4.15678	49.4005	70.8688	21.4682	65.1842	66.6658	67.5275	68.5627	2.84271	62.3452	74.1817	11.8365	66.3307	68.2123	70.8368	68.8089	3.83441	52.8823	72.9667	20.0843	68.4486	69.914	70.9743
pAI	87.2273	16.4288	54.0151	128.651	74.6358	78.6695	88.8309	96.3879	88.3337	10.814	66.4827	108.91	42.4278	79.6348	88.8309	96.3504	80.8565	16.5003	33.7069	108.91	75.2036	73.8102	81.522	88.523	79.733	13.2481	47.0977	101.335	54.2373	71.5305	82.2546	90.464	79.0313	16.833	33.7069	108.91	75.2036	68.9633	81.1925	87.8056	83.0676	12.2453	44.6459	113.622	68.9764	79.2073	83.137	89.2018
pESP	97.9935	18.5949	30.3708	123.361	92.9898	89.129	100.049	108.421	105.347	10.3884	81.4423	121.083	39.6402	98.5708	106.635	115.922	97.6257	12.6993	61.0278	115.309	54.2811	91.1454	99.3699	108.022	88.1607	12.5938	56.049	108.421	52.3721	78.3646	88.3892	97.3164	94.7063	13.1432	61.0278	115.309	54.2811	86.5093	98.083	103.715	90.6482	11.7904	67.2667	110.84	43.5733	80.4924	93.5082	98.229
cDP	78.5821	15.7855	22.7507	102.767	80.0168	65.6153	83.2328	88.8983	82.9721	9.99239	62.9243	98.9523	36.028	77.9645	86.3957	88.8983	78.9293	9.66467	58.4365	92.7343	34.2978	69.9092	81.1398	86.5719	71.2527	10.764	44.0327	96.3834	52.3507	64.3788	70.0206	79.2726	77.8964	9.63026	58.4365	92.7343	34.2978	69.9881	80.7692	85.0596	73.6356	10.731	49.9522	94.8369	44.8846	64.8619	75.0209	79.8649
cMEANP	98.7573	19.1022	28.6897	124.111	95.4214	91.1483	102.591	113.528	103.815	10.3088	86.3252	124.111	37.7859	97.1686	102.848	110.004	95.8452	10.6421	68.0526	111.839	43.7868	87.3316	99.247	103.905	85.8545	11.5634	54.6221	109.887	55.2646	79.0698	81.6003	96.3045	93.9443	10.9737	68.0526	111.839	43.7868	86.3252	94.0751	103.574	87.8704	10.6589	66.2376	107.285	41.0476	78.7863	91.424	95.4578
cPP	47.0276	13.0877	15.6735	69.4012	53.7277	36.8447	44.8847	59.4597	49.4783	11.8876	27.9132	64.0074	36.0942	40.296	54.7408	58.379	40.9085	9.15872	23.6927	61.9388	38.246	34.0011	40.5292	44.2469	35.3615	9.06351	25.8522	64.0074	38.1551	29.0509	32.805	40.1741	45.4309	13.2042	27.044	57.4469	30.403	39.4228	51.8017	54.6243	32.9433	6.87135	15.1482	49.2152	34.0671	30.2156	33.6172	36.1345
cT1	104.845	13.2955	77.1484	150.781	73.6328	95.7031	107.422	110.352	107.013	15.1361	77.1484	130.534	53.3854	94.7266	110.352	117.188	112.183	16.3882	79.4271	152.344	72.9167	107.422	110.514	121.094	105.636	7.75201	77.1484	125.326	48.1771	102.539	104.818	109.375	112.338	13.5096	79.4271	152.344	72.9167	107.422	110.026	119.792	111.188	11.5484	95.0521	142.253	47.2005	101.562	110.352	120.789
cT2	227.85	21.6222	190.43	269.531	79.1016	206.38	227.783	244.629	234.205	21.8986	197.591	274.902	77.3112	210.938	244.629	250.814	226.081	21.8973	172.526	274.902	102.376	214.03	229.492	241.781	215.398	24.1992	159.831	255.534	95.7031	197.266	219.076	231.445	219.148	23.8726	159.831	274.902	115.072	206.706	218.75	234.049	236.788	13.9176	191.732	254.883	63.151	232.503	240.234	243.571
cT1R	136.452	12.1124	108.724	167.969	59.2448	126.709	140.381	144.857	139.814	17.1474	108.724	167.969	59.2448	123.861	144.857	149.089	142.961	16.786	100.911	174.805	73.8932	137.695	142.253	152.832	138.771	10.3154	108.724	165.69	56.9661	133.789	137.695	144.857	144.133	13.7056	100.911	174.805	73.8932	137.695	142.578	152.669	144.735	13.7003	126.628	174.805	48.1771	135.396	143.229	152.751
cP1	111.351	22.0777	32.5539	142.183	109.629	100.667	115.986	127.866	116.888	13.0885	100.367	142.183	41.8157	105.292	113.781	126.443	108.07	11.0105	82.1392	122.157	40.0175	99.5224	110.58	116.537	97.6371	10.889	62.0822	119.632	57.5494	91.8001	95.6587	106.132	106.571	11.3532	82.1392	122.157	40.0175	98.387	106.961	115.882	97.7678	10.8274	76.2942	120.38	44.086	88.7345	98.5024	106.822
cP2	125.244	24.525	38.4251	157.353	118.928	115.969	126.934	143.648	132.46	14.683	105.901	157.353	51.4517	120.388	126.934	143.648	119.799	14.4839	79.9089	142.794	62.8848	109.718	123.651	130.271	106.619	13.2585	72.8434	127.492	54.6489	96.4892	105.642	115.708	116.534	15.2239	79.9089	142.794	62.8848	105.901	119.326	128.558	108.61	12.6051	83.9306	133.734	49.8038	99.3138	108.823	112.357
cT1ED	32.3397	4.99464	20.6097	40.422	19.8123	29.1097	32.1707	36.113	32.0169	5.36292	20.6097	39.5167	18.907	30.1349	32.1707	36.9673	34.6535	5.27047	22.7427	43.4823	20.7396	32.8795	35.0848	38.1584	33.9904	4.40628	20.6097	43.9329	23.3232	31.3923	34.9359	36.3943	35.4752	4.64592	22.7427	43.9329	21.1902	32.9733	35.2471	38.1584	33.1066	3.69238	28.1581	40.6887	12.5306	30.1589	32.7296	35.7464
cT2ED	69.6318	2.67397	63.6204	74.0335	10.4131	67.6963	69.3168	72.2277	69.3324	2.46002	65.4119	74.9243	9.51238	67.2915	68.8622	72.2277	69.5237	4.62448	53.547	74.9243	21.3773	68.941	70.8628	72.2356	68.5066	3.62483	59.0508	74.0522	15.0014	66.9426	69.4412	70.9504	68.7996	4.60615	53.547	74.9243	21.3773	64.3001	69.7892	71.9972	70.4073	3.51613	61.802	73.9012	12.0992	69.9479	71.6343	73.1662
cAI	144.872	23.484	105.749	201.087	95.3388	125.26	144.795	159.876	144.968	15.5841	118.052	176.797	58.7448	135.101	145.871	151.319	140.013	25.1188	90.5915	200.655	110.063	123.571	137.913	151.945	133.175	18.4318	101.888	173.487	71.5992	117.34	130.805	142.862	134.044	22.0683	90.5915	200.655	110.063	118.475	128.485	145.25	142.375	17.2611	101.001	185.373	84.3722	128.18	143.329	149.817
cESP	110.261	20.8095	33.8617	136.52	102.659	101.963	113.163	126.528	117.246	11.405	95.8804	135.713	39.8326	108.447	115.249	127.784	107.811	13.6223	69.2435	126.312	57.0681	100.266	109.978	117.284	96.8049	12.67	64.2355	116.952	52.7163	87.2538	94.8505	105.84	104.85	14.0782	69.2435	126.312	57.0681	96.6161	106.766	114.716	101.501	16.8029	74.7403	168.825	94.0852	90.3373	101.299	107.893
cAP	14.0087	7.37872	2.12943	32.7624	30.633	7.54032	14.1991	17.2045	15.5715	6.34415	4.26817	26.9118	22.6436	14.0163	15.1705	17.2045	11.7286	7.35723	-2.2303	27.0745	29.3048	6.18581	9.5766	15.2574	8.98221	5.9466	0.551191	26.2667	25.7155	4.21967	7.25204	12.096	9.96359	6.81521	-2.2303	27.0745	29.3048	4.83414	9.38697	12.7049	13.2302	15.0053	0.24648	90.8571	90.6106	6.44922	11.0026	14.4348
cMPS	111.677	21.5921	33.8046	140.921	107.117	105.467	112.223	129.976	118.082	12.1195	97.1596	140.921	43.7616	108.664	111.444	127.484	107.803	12.0028	75.332	123.455	48.1226	97.1596	110.115	115.936	96.9115	11.8556	63.7048	117.198	53.4934	89.5622	94.2648	106.969	105.319	12.6162	75.332	123.455	48.1226	96.7967	106.609	114.834	96.0721	18.3211	14.4348	119.511	105.077	88.3983	100.069	105.944
cMPD	90.0371	17.4919	26.5232	114.61	88.0864	77.3946	94.2689	100.628	94.6416	10.5339	77.3946	114.61	37.215	89.9199	96.7223	101.472	88.8907	10.4834	63.1658	104.683	41.5169	80.9471	92.5978	98.5093	80.3192	11.317	50.0051	104.796	54.791	74.1994	77.2534	89.873	87.3084	10.5735	63.1658	104.683	41.5169	80.9471	88.2858	95.1248	83.4849	10.4862	61.0415	100.508	39.467	73.7176	86.0574	89.5278
cTTI	2681.95	655.99	603.367	3575.22	2971.85	2287.89	2734.38	3114.17	2771.03	355.854	1913.09	3575.22	1662.13	2515.16	2734.38	3043.87	2368.7	314.661	1817.01	2901.49	1084.48	2132.73	2341.78	2650.3	1947.87	390.248	1287.63	2886.38	1598.75	1647.69	1841.5	2357.75	2324.7	324.22	1724.54	2901.49	1176.95	2121.36	2324.79	2586.48	2006.95	480.174	73.7176	2595.21	2521.49	1866.17	2077.89	2325.96
cDTI	3243.48	673.619	1118.01	4395.58	3277.57	2718.79	3236.45	3758.05	3457.89	550.973	2718.79	4395.58	1676.79	3127.04	3266.43	4091.53	3382.01	482.556	2266.15	4227.85	1961.7	3011.77	3472.62	3735.95	3203.4	402.801	1989.7	3939	1949.3	2959.13	3253.26	3434.2	3311.95	476.241	2266.15	4227.85	1961.7	2952.35	3437.47	3670.58	3210.55	497.441	1866.17	3997.01	2130.83	2978.19	3179.87	3595.6
cSVI	127.383	33.0043	90.5115	213.528	123.016	101.192	114.628	146.571	127.553	27.0153	90.5115	179.383	88.8712	101.906	131.315	145.426	144.663	24.3395	105.583	197.031	91.4479	126.165	144.28	162.987	168.518	26.2649	101.049	224.871	123.823	150.792	165.727	180.896	144.392	23.8797	105.583	197.031	91.4479	126.281	143.707	162.987	166.259	37.9717	117.431	286.678	169.246	139.127	156.874	184.668
cPERIOD	844.269	159.883	638.021	1362.5	724.479	716.797	815.104	921.875	876.953	148.667	643.229	1128.91	485.677	721.68	903.646	1000.65	894.45	105.96	713.542	1128.91	415.365	807.292	886.719	970.703	955.905	143.344	669.271	1268.23	598.958	859.375	937.5	1065.1	871.318	106.129	713.542	1128.91	415.365	776.042	846.354	947.917	956.656	211.305	153.722	1419.27	1265.55	872.396	937.5	994.792
cDD	516.971	144.029	346.68	991.211	644.531	391.683	486.654	601.237	539.569	130.045	346.68	741.211	394.531	410.482	543.294	659.505	569.397	95.5582	398.438	756.185	357.747	489.583	580.404	633.789	641.566	124.329	394.531	939.453	544.922	554.688	614.258	722.331	553.082	93.8946	398.438	756.185	357.747	486.979	527.018	607.422	657.857	153.839	475.586	1048.5	572.917	562.988	612.63	671.631
cPH	46.6723	12.9637	15.6735	69.4012	53.7277	36.8447	44.8847	58.379	49.4783	11.8876	27.9132	64.0074	36.0942	40.296	54.7408	58.379	40.9085	9.15872	23.6927	61.9388	38.246	34.0011	40.5292	44.2469	35.3615	9.06351	25.8522	64.0074	38.1551	29.0509	32.805	40.1741	38.7077	9.55925	23.6927	61.9388	38.246	31.2893	38.4744	43.6871	35.7438	10.9777	15.1482	64.8196	49.6715	30.2156	34.5771	39.5417
cSP	144.789	21.7967	88	169	81	137	145	165	146.171	12.8585	126	168	42	137	140	154	137.021	15.5235	101	173	72	125.75	135	151	126.216	13.1028	103	152	49	118	125	138	125.276	12.5366	100	145	45	118	130	135	125.562	17.4767	100	180	80	112.5	124.5	133.25
pPT	183.473	27.0851	130.33	280.67	150.34	164.67	182.8	195.33	182.935	20.2669	124	215	91	181.105	182.8	196.327	180.791	47.6821	108	299.667	191.667	143.5	172.5	208.625	172.11	43.7147	102	296	194	145.33	157.33	183.5	171.977	58.0854	67.3333	299.667	232.333	134.667	163.333	204	177.457	48.0151	58.6667	298.333	239.667	153.575	166.5	206.25
RI	68.5206	8.12849	52.33	81	28.67	65.33	68.2	75.67	67.5	9.41823	52.2127	83.6667	31.454	58.8333	68.2367	76.5	70.7173	10.2084	41	89.3333	48.3333	64.1667	71	78.0833	74.3002	7.94142	58.33	91.33	33	68.2	74.4	79.6667	68.1826	7.13131	54.678	86.6667	31.9887	64.21	67.678	71.432	74.3844	8.07475	53.6667	88	34.3333	68.9167	74.3333	80.325
SI	9.64915	1.21398	6.28	13.07	6.79	8.97	9.66	10.08	9.72362	1.04619	8.29333	12.9	4.60667	8.92667	9.66	10.0133	10.0212	2.55086	5.87667	15.8	9.92333	7.69583	9.67667	12.4083	10.5515	2.43673	6.08667	16.57	10.4833	8.73	10.7	12.4	10.2026	2.28272	6.08667	16.5667	10.48	8.725	10.2346	11.6667	9.73583	2.24211	6.11333	14.8667	8.75333	7.66667	9.42	10.7342
pPP	66.5211	15.1256	31	87	56	58	67	78	65.6	12.7575	46	87	41	55	71	72	58.1667	10.5797	39	99	60	50	57.5	62.25	54.7981	9.04983	45	79	34	49.21	52	55	55.4521	7.98655	46	79	33	51	54	56	51.5	11.1411	41	90	49	43.75	49	56
pPP/cPP ratio	1.48909	0.528037	0.859276	4.27473	3.41545	1.26548	1.3655	1.57985	1.34975	0.133781	1.14629	1.64797	0.501674	1.26548	1.29702	1.37343	1.45944	0.274821	1.07462	2.26233	1.1877	1.28391	1.39004	1.59667	1.61645	0.365565	0.765537	2.56853	1.80299	1.401	1.539	1.77088	1.35643	0.350643	0.96522	1.81593	0.850712	1.12668	1.28815	1.55204	1.63792	0.534183	1.15623	3.30073	2.1445	1.38343	1.44781	1.71562

## Sheet: S4. Correlations
Table S4. Full Spearman cross correlation results for each group.
variable 1	variable 2	rho	p value	group name
ED	pSP	-0.1337767923133777	0.48903728310826944	CKD1-2
ED	pDP	-0.188470066518847	0.3275259021792454	CKD1-2
ED	pMEANP	-0.1290799369317959	0.5045544190668478	CKD1-2
ED	pT1	0.40519896820991713	0.02921425102650942	CKD1-2
ED	pT2	0.8391229366839124	1.2948928134505931e-08	CKD1-2
ED	pP1	-0.16923266540485454	0.3801538966995309	CKD1-2
ED	pP2	-0.16405961449728257	0.39509737148181734	CKD1-2
ED	pT1ED	-0.04902081574318203	0.8006354285689711	CKD1-2
ED	pT2ED	0.24045331362404532	0.2089511770754967	CKD1-2
ED	pAI	0.17122443951712246	0.3744888195103897	CKD1-2
ED	pESP	0.03695036362551409	0.849077393572263	CKD1-2
ED	cMEANP	-0.1290799369317959	0.5045544190668478	CKD1-2
ED	cPP	0.3820378532073985	0.040839628528520903	CKD1-2
ED	cT1	0.14634146341463414	0.44875046129945617	CKD1-2
ED	cT2	0.7294233834092511	7.1530788647071105e-06	CKD1-2
ED	cT1R	0.14840382455950923	0.4423122934844085	CKD1-2
ED	cP1	-0.19928562782027268	0.3000055201766415	CKD1-2
ED	cP2	0.009607094542633664	0.9605518458873282	CKD1-2
ED	cT1ED	-0.3998029344280625	0.031647772767955676	CKD1-2
ED	cT2ED	0.17095701570737853	0.37524656075923746	CKD1-2
ED	cAI	0.4044833138206276	0.029527982018756366	CKD1-2
ED	cESP	-0.040152728473058646	0.8361653877317182	CKD1-2
ED	cAP	0.29215420839906475	0.12408106339270711	CKD1-2
ED	cMPS	-0.03941372120054836	0.8391415135201457	CKD1-2
ED	cMPD	-0.1569158775296832	0.4162742900704225	CKD1-2
ED	cTTI	-0.03054563393042498	0.8750130911506495	CKD1-2
ED	cDTI	-0.09533193815382636	0.6227766155377684	CKD1-2
ED	cSVI	-0.029560290900411276	0.8790151487967712	CKD1-2
ED	cPERIOD	0.5822754711122272	0.0009200577272257144	CKD1-2
ED	cDD	0.4028582018991879	0.030250555204917613	CKD1-2
ED	cPH	0.16972533691986139	0.3787480204146555	CKD1-2
ED	cSP	-0.14132144694203677	0.46462923891050045	CKD1-2
ED	cDP	-0.07862271564151452	0.6851829261930205	CKD1-2
ED	PPT	-0.014041138177695355	0.9423701798438329	CKD1-2
ED	RI	-0.013303769401330379	0.9453920180240918	CKD1-2
ED	SI	-0.15500458497423772	0.4220452837655676	CKD1-2
ED	pPP	0.06950929405113673	0.7201281313571225	CKD1-2
ED	pPP/cPP	-0.3876286510592141	0.03774217812567753	CKD1-2
pSP	pDP	0.753880266075388	2.3369927130120295e-06	CKD1-2
pSP	pMEANP	0.8956768142824617	5.301808651176331e-11	CKD1-2
pSP	pT1	-0.03917703614799442	0.8400951511354633	CKD1-2
pSP	pT2	-0.41660507514166056	0.02456852235790967	CKD1-2
pSP	pP1	0.9934721100113223	5.358648925809598e-27	CKD1-2
pSP	pP2	0.7860574021934366	4.3405221506389714e-07	CKD1-2
pSP	pT1ED	-0.10493903269646003	0.587986764218489	CKD1-2
pSP	pT2ED	-0.6233062330623306	0.0003038368258829412	CKD1-2
pSP	pAI	0.3917220990391722	0.035596093017114576	CKD1-2
pSP	pESP	0.823254101576454	4.173387767637851e-08	CKD1-2
pSP	cMEANP	0.8956768142824617	5.301808651176331e-11	CKD1-2
pSP	cPP	0.04239688370960155	0.8271414502261003	CKD1-2
pSP	cT1	-0.19068736141906875	0.3217618879610148	CKD1-2
pSP	cT2	0.22597339276563624	0.2385183410915544	CKD1-2
pSP	cT1R	-0.29680764911901847	0.11793009238172393	CKD1-2
pSP	cP1	0.9343515282104996	1.2892412112904942e-13	CKD1-2
pSP	cP2	0.9614484615358766	1.1466898718233179e-16	CKD1-2
pSP	cT1ED	-0.20002463509278298	0.298179859434301	CKD1-2
pSP	cT2ED	0.4138440726057579	0.025633560496981234	CKD1-2
pSP	cAI	0.48946915015931	0.00704151668550676	CKD1-2
pSP	cESP	0.9099642882176604	7.917606366333952e-12	CKD1-2
pSP	cAP	0.6367779331463596	0.00020398978447968812	CKD1-2
pSP	cMPS	0.9646508263834214	3.624342737936235e-17	CKD1-2
pSP	cMPD	0.829658831271543	2.639965666661219e-08	CKD1-2
pSP	cTTI	0.7306318567551653	6.7874596197168185e-06	CKD1-2
pSP	cDTI	0.7495997100829292	2.8683141967879714e-06	CKD1-2
pSP	cSVI	0.05665722422578827	0.7703462045294543	CKD1-2
pSP	cPERIOD	0.12892890406083607	0.5050574190877837	CKD1-2
pSP	cDD	0.1259085878718563	0.5151683362786472	CKD1-2
pSP	cPH	0.7722625997732446	9.23269047068154e-07	CKD1-2
pSP	cSP	0.9577217217961653	3.898325601826304e-16	CKD1-2
pSP	cDP	0.6808208783023454	4.811161150632684e-05	CKD1-2
pSP	PPT	-0.220224167208064	0.2509937816279162	CKD1-2
pSP	RI	-0.06848977580684898	0.7240735116873187	CKD1-2
pSP	SI	-0.09613739784628278	0.6198277074290987	CKD1-2
pSP	pPP	0.1931639740208951	0.31539810438462895	CKD1-2
pSP	pPP/cPP	-0.02562449015415478	0.8950289039349797	CKD1-2
pDP	pMEANP	0.9385392360880579	5.429509570355507e-14	CKD1-2
pDP	pT1	0.11753110844398328	0.5437220312898206	CKD1-2
pDP	pT2	-0.35279625523527963	0.06049535853293399	CKD1-2
pDP	pP1	0.7722625997732446	9.23269047068154e-07	CKD1-2
pDP	pP2	0.6389949549638904	0.00019069950434055157	CKD1-2
pDP	pT1ED	0.1300652799618096	0.5012789570562309	CKD1-2
pDP	pT2ED	-0.4274451835427445	0.0207306044245945	CKD1-2
pDP	pAI	0.33086967233308695	0.07957224495658179	CKD1-2
pDP	pESP	0.899371850645013	3.332515866638074e-11	CKD1-2
pDP	cMEANP	0.9385392360880579	5.429509570355507e-14	CKD1-2
pDP	cPP	0.032612987468924264	0.8666262579058908	CKD1-2
pDP	cT1	0.1022419315102242	0.5976679025815285	CKD1-2
pDP	cT2	0.2289305145902683	0.2322652191696575	CKD1-2
pDP	cT1R	0.018488848574689683	0.9241608956985221	CKD1-2
pDP	cP1	0.8939524639799377	6.545948263949213e-11	CKD1-2
pDP	cP2	0.7473826882653983	3.18434006498733e-06	CKD1-2
pDP	cT1ED	0.10543170421146687	0.5862257554001842	CKD1-2
pDP	cT2ED	0.5505604180201601	0.001970017244255832	CKD1-2
pDP	cAI	0.2988052738516573	0.11535997779116032	CKD1-2
pDP	cESP	0.8614361439894853	1.98230712222606e-09	CKD1-2
pDP	cAP	0.3633452423175552	0.05269581040073573	CKD1-2
pDP	cMPS	0.8348318821791151	1.798425779267325e-08	CKD1-2
pDP	cMPD	0.9693312057759864	5.476671292951921e-18	CKD1-2
pDP	cTTI	0.5554871331702285	0.0017588701469633922	CKD1-2
pDP	cDTI	0.9208030615478112	1.4962468297666368e-12	CKD1-2
pDP	cSVI	0.3340312871746474	0.07656822997885679	CKD1-2
pDP	cPERIOD	0.16270186745726925	0.3990742448579464	CKD1-2
pDP	cDD	0.18455094386696744	0.33786740008850513	CKD1-2
pDP	cPH	0.3202364847544555	0.09034123795675447	CKD1-2
pDP	cSP	0.6905339292837055	3.3842577155487254e-05	CKD1-2
pDP	cDP	0.7546299582923386	2.2536788128350787e-06	CKD1-2
pDP	PPT	-0.3103830544543184	0.1012755465469281	CKD1-2
pDP	RI	0.002463661000246366	0.9898802081065992	CKD1-2
pDP	SI	0.1503149558110044	0.43639101026577265	CKD1-2
pDP	pPP	0.1405054179215491	0.4672379580787678	CKD1-2
pDP	pPP/cPP	-0.014908794271508234	0.9388154112310501	CKD1-2
pMEANP	pT1	0.10002463964556305	0.6056775359025808	CKD1-2
pMEANP	pT2	-0.3869934750378843	0.03808429143410096	CKD1-2
pMEANP	pP1	0.898029556650246	3.9528718279151686e-11	CKD1-2
pMEANP	pP2	0.7413793103448275	4.203954675458579e-06	CKD1-2
pMEANP	pT1ED	0.038916256157635463	0.8411461270131033	CKD1-2
pMEANP	pT2ED	-0.5421850022650435	0.0023794402799135607	CKD1-2
pMEANP	pAI	0.4254218532084189	0.021406872610844178	CKD1-2
pMEANP	pESP	0.9536945812807879	1.3000054725634623e-15	CKD1-2
pMEANP	cMEANP	0.9999999999999998	8.376948343984638e-209	CKD1-2
pMEANP	cPP	0.10993881598771169	0.5702237761904694	CKD1-2
pMEANP	cT1	-0.0298066266579147	0.878014357118371	CKD1-2
pMEANP	cT2	0.29000864368344	0.12699527215376474	CKD1-2
pMEANP	cT1R	-0.11856054510886405	0.5401737239792076	CKD1-2
pMEANP	cP1	0.9502463054187191	3.3585802474288856e-15	CKD1-2
pMEANP	cP2	0.9009852216748767	2.7056585648332753e-11	CKD1-2
pMEANP	cT1ED	-0.0586206896551724	0.7626094680984032	CKD1-2
pMEANP	cT2ED	0.560591133004926	0.0015610819472886926	CKD1-2
pMEANP	cAI	0.45911330049261073	0.012235401842295256	CKD1-2
pMEANP	cESP	0.9610837438423644	1.299314887522004e-16	CKD1-2
pMEANP	cAP	0.5571428571428569	0.0016924561779834708	CKD1-2
pMEANP	cMPS	0.9532019704433494	1.4952608359134011e-15	CKD1-2
pMEANP	cMPD	0.9827586206896549	2.4895876533072316e-21	CKD1-2
pMEANP	cTTI	0.6911330049261083	3.310168349798731e-05	CKD1-2
pMEANP	cDTI	0.9014778325123151	2.5370692754632835e-11	CKD1-2
pMEANP	cSVI	0.19507389162561573	0.3105441265305325	CKD1-2
pMEANP	cPERIOD	0.15282232425674785	0.4286881820513324	CKD1-2
pMEANP	cDD	0.14781966450083206	0.44413081431304136	CKD1-2
pMEANP	cPH	0.5591133004926107	0.001616259847742299	CKD1-2
pMEANP	cSP	0.8737856230070558	6.067242974583044e-10	CKD1-2
pMEANP	cDP	0.8071102546135286	1.2262372527240644e-07	CKD1-2
pMEANP	PPT	-0.3118226600985221	0.09961887650569692	CKD1-2
pMEANP	RI	-0.025865254537859865	0.8940480721794737	CKD1-2
pMEANP	SI	0.016535076649348716	0.9321557159356645	CKD1-2
pMEANP	pPP	0.20986495927402812	0.2745388052373301	CKD1-2
pMEANP	pPP/cPP	-0.0894417486001722	0.6445128213027975	CKD1-2
pT1	pT2	0.33990390796325975	0.07122057647868353	CKD1-2
pT1	pP1	-0.05444690975780648	0.7790814403876763	CKD1-2
pT1	pP2	0.07144617117540217	0.7126521170317228	CKD1-2
pT1	pT1ED	0.8391229621497235	1.2948902526847382e-08	CKD1-2
pT1	pT2ED	0.2165824828558937	0.259114175740361	CKD1-2
pT1	pAI	0.39743747991644657	0.03276498107336793	CKD1-2
pT1	pESP	0.25178616186641734	0.18763313052199726	CKD1-2
pT1	cMEANP	0.10002463964556305	0.6056775359025808	CKD1-2
pT1	cPP	0.2977466652108235	0.11671674344488077	CKD1-2
pT1	cT1	0.5203893103431713	0.00380478245196368	CKD1-2
pT1	cT2	0.5550215692171613	0.0017779465476529886	CKD1-2
pT1	cT1R	0.36957598181377926	0.048475663864763686	CKD1-2
pT1	cP1	-0.0049273221500277355	0.9797619510608792	CKD1-2
pT1	cP2	0.07390983225041603	0.703180385859326	CKD1-2
pT1	cT1ED	0.3035230444417085	0.10945533615261532	CKD1-2
pT1	cT2ED	0.37792560890712734	0.04324498293781132	CKD1-2
pT1	cAI	0.4089677384523021	0.02760639513107523	CKD1-2
pT1	cESP	0.15964523766089866	0.408109874306117	CKD1-2
pT1	cAP	0.3008130172591933	0.11281893106483652	CKD1-2
pT1	cMPS	0.053954177542803704	0.781032368063455	CKD1-2
pT1	cMPD	0.09903917521555748	0.6092518629971403	CKD1-2
pT1	cTTI	0.04114313995273159	0.8321802817745049	CKD1-2
pT1	cDTI	0.11603843663315318	0.548886381050995	CKD1-2
pT1	cSVI	0.09164819199051588	0.6363356572633312	CKD1-2
pT1	cPERIOD	0.2633136414790635	0.1675522386589305	CKD1-2
pT1	cDD	0.15044356826022673	0.43599408250299265	CKD1-2
pT1	cPH	0.12983493865323084	0.502043701353914	CKD1-2
pT1	cSP	-0.006553770344714194	0.9730837151570899	CKD1-2
pT1	cDP	0.13590938000233102	0.4820727653958068	CKD1-2
pT1	PPT	-0.14880512893083764	0.44106534415166543	CKD1-2
pT1	RI	0.2077122105204987	0.27960440939539516	CKD1-2
pT1	SI	0.23981768708761608	0.21019388738625053	CKD1-2
pT1	pPP	-0.19232034869276945	0.3175570251924322	CKD1-2
pT1	pPP/cPP	-0.2996104941010321	0.11433582466784985	CKD1-2
pT2	pP1	-0.43699963381108003	0.01776997724344203	CKD1-2
pT2	pP2	-0.3781253877677609	0.043125577490924674	CKD1-2
pT2	pT1ED	0.010346101815143947	0.9575199818278992	CKD1-2
pT2	pT2ED	0.6262626262626263	0.00027883853364179026	CKD1-2
pT2	pAI	-0.08844542990884455	0.6482186271407167	CKD1-2
pT2	pESP	-0.24264072114087587	0.204712989008098	CKD1-2
pT2	cMEANP	-0.3869934750378842	0.03808429143410098	CKD1-2
pT2	cPP	0.16073543823969816	0.4048740554785397	CKD1-2
pT2	cT1	0.1520078837152008	0.43118198850247524	CKD1-2
pT2	cT2	0.4605717241864495	0.01192791840667644	CKD1-2
pT2	cT1R	0.19068165830029965	0.3217766330021568	CKD1-2
pT2	cP1	-0.45646015865385076	0.012811749205060107	CKD1-2
pT2	cP2	-0.2963419162766231	0.11853533905761275	CKD1-2
pT2	cT1ED	-0.2712156690112735	0.15469805960579755	CKD1-2
pT2	cT2ED	-0.08449316482367557	0.6629994758600171	CKD1-2
pT2	cAI	0.10247567512142575	0.5968261911399523	CKD1-2
pT2	cESP	-0.33575563747717135	0.07496700341537606	CKD1-2
pT2	cAP	-0.015519152722715921	0.9363154704808044	CKD1-2
pT2	cMPS	-0.32590220717703433	0.08447352297869824	CKD1-2
pT2	cMPD	-0.39857125564054535	0.0322255891652632	CKD1-2
pT2	cTTI	-0.2379603417483108	0.21385404535926755	CKD1-2
pT2	cDTI	-0.29437123021659556	0.12112179803735065	CKD1-2
pT2	cSVI	-0.057149895740795126	0.7684028488432618	CKD1-2
pT2	cPERIOD	0.4304203948187759	0.019768155254438247	CKD1-2
pT2	cDD	0.2678329452381757	0.16011130227957612	CKD1-2
pT2	cPH	-0.17243503025239912	0.3710698077191522	CKD1-2
pT2	cSP	-0.4808391138736492	0.008280289217962034	CKD1-2
pT2	cDP	-0.3797835102495135	0.04214464399512765	CKD1-2
pT2	PPT	0.11282177693656971	0.5600923504760291	CKD1-2
pT2	RI	-0.06159152500615916	0.750945976581803	CKD1-2
pT2	SI	-0.20844167517634354	0.2778812491266163	CKD1-2
pT2	pPP	-0.19217275414137802	0.3179356709866635	CKD1-2
pT2	pPP/cPP	-0.17471243286923713	0.3646875857620717	CKD1-2
pP1	pP2	0.7645320197044333	1.378232064318752e-06	CKD1-2
pP1	pT1ED	-0.0881773399014778	0.6492171971406481	CKD1-2
pP1	pT2ED	-0.5926838325532462	0.0007044149276046964	CKD1-2
pP1	pAI	0.3473334180798325	0.06487422958287847	CKD1-2
pP1	pESP	0.8157635467980293	6.971024513885342e-08	CKD1-2
pP1	cMEANP	0.898029556650246	3.9528718279151686e-11	CKD1-2
pP1	cPP	0.0018633697625035875	0.992345895681799	CKD1-2
pP1	cT1	-0.19189555509516984	0.3186475638092644	CKD1-2
pP1	cT2	0.19268203853903998	0.31663030885519394	CKD1-2
pP1	cT1R	-0.2856791513122109	0.13302821021088	CKD1-2
pP1	cP1	0.9443349753694579	1.47599072800369e-14	CKD1-2
pP1	cP2	0.9448275862068963	1.312936962471753e-14	CKD1-2
pP1	cT1ED	-0.1842364532019704	0.33870573513858016	CKD1-2
pP1	cT2ED	0.402463054187192	0.030428396751072163	CKD1-2
pP1	cAI	0.4522167487684728	0.013780535982004278	CKD1-2
pP1	cESP	0.8990147783251231	3.488154754398341e-11	CKD1-2
pP1	cAP	0.6029556650246305	0.0005363483810510236	CKD1-2
pP1	cMPS	0.9546798029556648	9.781280794835364e-16	CKD1-2
pP1	cMPD	0.8399014778325121	1.2187302180302987e-08	CKD1-2
pP1	cTTI	0.7438423645320195	3.7545621760930657e-06	CKD1-2
pP1	cDTI	0.7472906403940884	3.1981153565519607e-06	CKD1-2
pP1	cSVI	0.041871921182266	0.829250484585806	CKD1-2
pP1	cPERIOD	0.08996798121566607	0.6425588500539335	CKD1-2
pP1	cDD	0.08819906648549647	0.649136248731528	CKD1-2
pP1	cPH	0.7458128078817733	3.4267669043645128e-06	CKD1-2
pP1	cSP	0.9484554753409921	5.35610880055368e-15	CKD1-2
pP1	cDP	0.6874012413145801	3.7963770629823486e-05	CKD1-2
pP1	PPT	-0.19507389162561573	0.3105441265305325	CKD1-2
pP1	RI	-0.05788890301330541	0.7654903911004923	CKD1-2
pP1	SI	-0.07625878633804109	0.6941899169598367	CKD1-2
pP1	pPP	0.16675220494854892	0.38727790284219554	CKD1-2
pP1	pPP/cPP	0.012111903456273321	0.950277997554136	CKD1-2
pP2	pT1ED	0.12266009852216746	0.526152599437852	CKD1-2
pP2	pT2ED	-0.6971301937346992	2.6445717888805244e-05	CKD1-2
pP2	pAI	0.7365439149352475	5.229805890309611e-06	CKD1-2
pP2	pESP	0.7389162561576353	4.701285752702605e-06	CKD1-2
pP2	cMEANP	0.7413793103448275	4.203954675458579e-06	CKD1-2
pP2	cPP	-0.1677032786253229	0.38453734631808034	CKD1-2
pP2	cT1	-0.1652912932847997	0.39150938416051706	CKD1-2
pP2	cT2	0.26487620387399996	0.16495232800849824	CKD1-2
pP2	cT1R	-0.3317723362090042	0.07870551410166056	CKD1-2
pP2	cP1	0.7389162561576353	4.701285752702605e-06	CKD1-2
pP2	cP2	0.8458128078817733	7.609736309042264e-09	CKD1-2
pP2	cT1ED	-0.04926108374384235	0.7996778546381467	CKD1-2
pP2	cT2ED	0.5226600985221673	0.0036283679978723854	CKD1-2
pP2	cAI	0.5566502463054185	0.0017119846447076256	CKD1-2
pP2	cESP	0.8290640394088667	2.7568351074806646e-08	CKD1-2
pP2	cAP	0.6458128078817732	0.00015450010900257586	CKD1-2
pP2	cMPS	0.8123152709359605	8.760613097932424e-08	CKD1-2
pP2	cMPD	0.682758620689655	4.489771992830865e-05	CKD1-2
pP2	cTTI	0.48029556650246297	0.00836410151932424	CKD1-2
pP2	cDTI	0.7147783251231525	1.3227077935502407e-05	CKD1-2
pP2	cSVI	0.28275862068965507	0.13721430216343847	CKD1-2
pP2	cPERIOD	0.16835104430219158	0.3826772064103394	CKD1-2
pP2	cDD	0.2333087038038133	0.2232102537964974	CKD1-2
pP2	cPH	0.6660098522167487	8.028196089904282e-05	CKD1-2
pP2	cSP	0.7939234961730776	2.752904474822074e-07	CKD1-2
pP2	cDP	0.6491437216004832	0.00013914086860786253	CKD1-2
pP2	PPT	-0.5054187192118226	0.0051620193637185174	CKD1-2
pP2	RI	0.07833477088608988	0.6862778215045038	CKD1-2
pP2	SI	-0.11130327714710853	0.5654184649356211	CKD1-2
pP2	pPP	0.14767357228727362	0.44458623538196007	CKD1-2
pP2	pPP/cPP	0.185405291369107	0.33559632703985665	CKD1-2
pT1ED	pT2ED	0.2015026496378035	0.29454958207300425	CKD1-2
pT1ED	pAI	0.3148170980893801	0.0962383362205357	CKD1-2
pT1ED	pESP	0.12660098522167484	0.5128417181025344	CKD1-2
pT1ED	cMEANP	0.038916256157635463	0.8411461270131033	CKD1-2
pT1ED	cPP	0.016304485421906392	0.9330997345407681	CKD1-2
pT1ED	cT1	0.4121197223032339	0.02631760493154908	CKD1-2
pT1ED	cT2	0.19958113966319999	0.2992746392826272	CKD1-2
pT1ED	cT1R	0.25634712455970604	0.17949692143325158	CKD1-2
pT1ED	cP1	-0.022167487684729058	0.909128127792977	CKD1-2
pT1ED	cP2	-0.03990147783251231	0.8371769767986004	CKD1-2
pT1ED	cT1ED	0.5197044334975368	0.0038594102720486746	CKD1-2
pT1ED	cT2ED	0.26206896551724135	0.16964389470940788	CKD1-2
pT1ED	cAI	0.17389162561576352	0.36698032979563655	CKD1-2
pT1ED	cESP	0.06305418719211821	0.7452230528157772	CKD1-2
pT1ED	cAP	0.10098522167487682	0.6022020102530081	CKD1-2
pT1ED	cMPS	-0.04581280788177339	0.8134473208030193	CKD1-2
pT1ED	cMPD	0.05369458128078817	0.7820607393959157	CKD1-2
pT1ED	cTTI	-0.04926108374384235	0.7996778546381467	CKD1-2
pT1ED	cDTI	0.07192118226600984	0.7108225942934957	CKD1-2
pT1ED	cSVI	0.16059113300492608	0.40530153423881365	CKD1-2
pT1ED	cPERIOD	-0.011091942889602665	0.9544606690216837	CKD1-2
pT1ED	cDD	-0.018231091955102623	0.9252152368542579	CKD1-2
pT1ED	cPH	-0.028571428571428564	0.8830344337310125	CKD1-2
pT1ED	cSP	-0.06428530333385243	0.7404163385600411	CKD1-2
pT1ED	cDP	0.07009764902453887	0.7178544747630404	CKD1-2
pT1ED	PPT	-0.15960591133004923	0.40822686941236563	CKD1-2
pT1ED	RI	0.33895800232471596	0.0720618403054916	CKD1-2
pT1ED	SI	0.30355439221938685	0.10941687079380685	CKD1-2
pT1ED	pPP	-0.38925366118004506	0.036878138523332694	CKD1-2
pT1ED	pPP/cPP	-0.02096290982816536	0.9140475104329906	CKD1-2
pT2ED	pAI	-0.48213845774821384	0.00808280238184484	CKD1-2
pT2ED	pESP	-0.494642201066882	0.006377064066977991	CKD1-2
pT2ED	cMEANP	-0.5421850022650434	0.0023794402799135685	CKD1-2
pT2ED	cPP	0.08409491768772615	0.6644958600439569	CKD1-2
pT2ED	cT1	0.12305986696230599	0.5247947810288587	CKD1-2
pT2ED	cT2	-0.05975850353944032	0.7581362504971522	CKD1-2
pT2ED	cT1R	0.23788985166100735	0.2139938044304438	CKD1-2
pT2ED	cP1	-0.601305584065866	0.00056070464333867	CKD1-2
pT2ED	cP2	-0.5968715404308043	0.0006310245629574381	CKD1-2
pT2ED	cT1ED	0.006897401210095965	0.9716729713098208	CKD1-2
pT2ED	cT2ED	-0.2790984132513831	0.14259484018449112	CKD1-2
pT2ED	cAI	-0.2569281950760747	0.17847841591923383	CKD1-2
pT2ED	cESP	-0.5958861974007906	0.0006476613844667589	CKD1-2
pT2ED	cAP	-0.3584185271674867	0.056233416125239535	CKD1-2
pT2ED	cMPS	-0.60302993436839	0.0005352743033808385	CKD1-2
pT2ED	cMPD	-0.5111466968196116	0.004600685613839768	CKD1-2
pT2ED	cTTI	-0.33082892232710287	0.07961154468230162	CKD1-2
pT2ED	cDTI	-0.5054809743970328	0.00515561855176006	CKD1-2
pT2ED	cSVI	-0.21702180236051943	0.2581255650110023	CKD1-2
pT2ED	cPERIOD	-0.05719217159104009	0.7682361544034579	CKD1-2
pT2ED	cDD	-0.1727239140864408	0.3702566363640615	CKD1-2
pT2ED	cPH	-0.5089296750020808	0.004811436752538651	CKD1-2
pT2ED	cSP	-0.6913994149605159	3.277689163950656e-05	CKD1-2
pT2ED	cDP	-0.5432002692909031	0.0023261948177473175	CKD1-2
pT2ED	PPT	0.33304594414463373	0.07749494741033801	CKD1-2
pT2ED	RI	-0.11024882976102489	0.569130370282828	CKD1-2
pT2ED	SI	-0.08428991364443023	0.663763019113621	CKD1-2
pT2ED	pPP	-0.3886820952556433	0.03718021821714286	CKD1-2
pT2ED	pPP/cPP	-0.10645810909498848	0.5825643977731381	CKD1-2
pAI	pESP	0.5798743731630678	0.0009772930107795224	CKD1-2
pAI	cMEANP	0.4254218532084189	0.021406872610844178	CKD1-2
pAI	cPP	0.10645810909498848	0.5825643977731381	CKD1-2
pAI	cT1	-0.006528701650652871	0.973186635456281	CKD1-2
pAI	cT2	0.6087974556461334	0.00045741625143382974	CKD1-2
pAI	cT1R	-0.1802046441079755	0.3495645816854651	CKD1-2
pAI	cP1	0.3569405126224662	0.05733026291782553	CKD1-2
pAI	cP2	0.5609065198353039	0.0015495202886684643	CKD1-2
pAI	cT1ED	-0.0325163199904524	0.8670181099050513	CKD1-2
pAI	cT2ED	0.7491070385679224	2.9359861657030234e-06	CKD1-2
pAI	cAI	0.777189314923313	7.094186831724813e-07	CKD1-2
pAI	cESP	0.5909594822507221	0.0007367411754948169	CKD1-2
pAI	cAP	0.7279221634226276	7.631904582029528e-06	CKD1-2
pAI	cMPS	0.4759206834966216	0.009065100809313033	CKD1-2
pAI	cMPD	0.40571499260814475	0.02898971663145515	CKD1-2
pAI	cTTI	0.16381327873977916	0.3958172116097314	CKD1-2
pAI	cDTI	0.49168617197684084	0.006749910035644452	CKD1-2
pAI	cSVI	0.3633452423175552	0.05269581040073573	CKD1-2
pAI	cPERIOD	0.3875262661254958	0.03779715660579562	CKD1-2
pAI	cDD	0.42158433238502174	0.02273925078384792	CKD1-2
pAI	cPH	0.5606601840778005	0.0015585442488825617	CKD1-2
pAI	cSP	0.46439488601425216	0.011152377949526041	CKD1-2
pAI	cDP	0.494323353444687	0.0064164209845570495	CKD1-2
pAI	PPT	-0.5971178761883078	0.0006269243407175168	CKD1-2
pAI	RI	0.03855629465385564	0.8425972551697195	CKD1-2
pAI	SI	-0.02554613781024459	0.8953481303223774	CKD1-2
pAI	pPP	0.1287346818522835	0.5057046229817823	CKD1-2
pAI	pPP/cPP	-0.09714011267529585	0.6161646666552112	CKD1-2
pESP	cMEANP	0.9536945812807879	1.3000054725634623e-15	CKD1-2
pESP	cPP	0.18726866113161056	0.33067526921043666	CKD1-2
pESP	cT1	0.05616455271078142	0.7722909212003922	CKD1-2
pESP	cT2	0.5028951926575199	0.0054272374750827645	CKD1-2
pESP	cT1R	-0.048065085854944886	0.804447219342942	CKD1-2
pESP	cP1	0.8837438423645319	2.1267313557337253e-10	CKD1-2
pESP	cP2	0.8881773399014776	1.292832045463785e-10	CKD1-2
pESP	cT1ED	-0.04630541871921181	0.8114768200328777	CKD1-2
pESP	cT2ED	0.7270935960591131	7.908357167241847e-06	CKD1-2
pESP	cAI	0.5995073891625615	0.0005883469896923372	CKD1-2
pESP	cESP	0.9738916256157631	6.401906702643602e-19	CKD1-2
pESP	cAP	0.6586206896551723	0.00010257932130572951	CKD1-2
pESP	cMPS	0.9192118226600984	1.9385097011800146e-12	CKD1-2
pESP	cMPD	0.9463054187192115	9.180881467499357e-15	CKD1-2
pESP	cTTI	0.5561576354679802	0.001731708057855644	CKD1-2
pESP	cDTI	0.9334975369458126	1.5271742588855604e-13	CKD1-2
pESP	cSVI	0.33103448275862063	0.07941345176271482	CKD1-2
pESP	cPERIOD	0.3623368010603538	0.053405251095466844	CKD1-2
pESP	cDD	0.3446661843944401	0.0670998772501396	CKD1-2
pESP	cPH	0.599014778325123	0.0005961250037328556	CKD1-2
pESP	cSP	0.8043080451731615	1.4635246729407865e-07	CKD1-2
pESP	cDP	0.797730991715879	2.1928726214790518e-07	CKD1-2
pESP	PPT	-0.38029556650246293	0.04184533917096894	CKD1-2
pESP	RI	-0.0032023648475445546	0.9868461201979741	CKD1-2
pESP	SI	0.03504449080906743	0.8567803033118189	CKD1-2
pESP	pPP	0.19945843236787797	0.2995779915324698	CKD1-2
pESP	pPP/cPP	-0.1677032786253229	0.38453734631808034	CKD1-2
cMEANP	cPP	0.10993881598771169	0.5702237761904694	CKD1-2
cMEANP	cT1	-0.0298066266579147	0.878014357118371	CKD1-2
cMEANP	cT2	0.29000864368344	0.12699527215376474	CKD1-2
cMEANP	cT1R	-0.11856054510886405	0.5401737239792076	CKD1-2
cMEANP	cP1	0.9502463054187191	3.3585802474288856e-15	CKD1-2
cMEANP	cP2	0.9009852216748767	2.7056585648332753e-11	CKD1-2
cMEANP	cT1ED	-0.0586206896551724	0.7626094680984032	CKD1-2
cMEANP	cT2ED	0.560591133004926	0.0015610819472886926	CKD1-2
cMEANP	cAI	0.45911330049261073	0.012235401842295256	CKD1-2
cMEANP	cESP	0.9610837438423644	1.299314887522004e-16	CKD1-2
cMEANP	cAP	0.5571428571428569	0.0016924561779834708	CKD1-2
cMEANP	cMPS	0.9532019704433494	1.4952608359134011e-15	CKD1-2
cMEANP	cMPD	0.9827586206896549	2.4895876533072316e-21	CKD1-2
cMEANP	cTTI	0.6911330049261083	3.310168349798731e-05	CKD1-2
cMEANP	cDTI	0.9014778325123151	2.5370692754632835e-11	CKD1-2
cMEANP	cSVI	0.19507389162561573	0.3105441265305325	CKD1-2
cMEANP	cPERIOD	0.15282232425674785	0.4286881820513324	CKD1-2
cMEANP	cDD	0.14781966450083206	0.44413081431304136	CKD1-2
cMEANP	cPH	0.5591133004926107	0.001616259847742299	CKD1-2
cMEANP	cSP	0.8737856230070558	6.067242974583044e-10	CKD1-2
cMEANP	cDP	0.8071102546135286	1.2262372527240644e-07	CKD1-2
cMEANP	PPT	-0.3118226600985221	0.09961887650569692	CKD1-2
cMEANP	RI	-0.025865254537859865	0.8940480721794737	CKD1-2
cMEANP	SI	0.016535076649348716	0.9321557159356645	CKD1-2
cMEANP	pPP	0.20986495927402812	0.2745388052373301	CKD1-2
cMEANP	pPP/cPP	-0.0894417486001722	0.6445128213027975	CKD1-2
cPP	cT1	0.21687636666834637	0.25845256876949607	CKD1-2
cPP	cT2	0.46415058676015075	0.011200638858787403	CKD1-2
cPP	cT1R	0.14218704755733	0.46187042298810743	CKD1-2
cPP	cP1	0.017236170303158188	0.9292860630880261	CKD1-2
cPP	cP2	0.10900713110645986	0.5735154612357647	CKD1-2
cPP	cT1ED	-0.15698890249092726	0.41605467213019864	CKD1-2
cPP	cT2ED	0.3023317439662071	0.11092460663973885	CKD1-2
cPP	cAI	0.4001586564976455	0.03148246128561915	CKD1-2
cPP	cESP	0.1360259926627619	0.4816934094922546	CKD1-2
cPP	cAP	0.2986050044412	0.11561575182556959	CKD1-2
cPP	cMPS	0.08291995443140965	0.6689180347601353	CKD1-2
cPP	cMPD	0.10900713110645986	0.5735154612357647	CKD1-2
cPP	cTTI	0.01071437613439563	0.9560093070001234	CKD1-2
cPP	cDTI	0.10015612473456784	0.605201303568054	CKD1-2
cPP	cSVI	0.03633571036881996	0.8515601698282868	CKD1-2
cPP	cPERIOD	0.3249323676965869	0.08545674200414462	CKD1-2
cPP	cDD	0.21783500154312985	0.2563021207772361	CKD1-2
cPP	cPH	0.11972150724085551	0.5361852271234031	CKD1-2
cPP	cSP	0.07061230409240492	0.715867556366244	CKD1-2
cPP	cDP	-0.01517167600104579	0.9377386142362025	CKD1-2
cPP	PPT	-0.08478332419391324	0.6619100212363149	CKD1-2
cPP	RI	-0.2564778514520401	0.17926742776539958	CKD1-2
cPP	SI	-0.127893083579797	0.5085138188076135	CKD1-2
cPP	pPP	0.17573281859950193	0.36184916422029156	CKD1-2
cPP	pPP/cPP	-0.9982378854625552	1.1565083139983171e-34	CKD1-2
cT1	cT2	0.2171020272917399	0.25794529971880087	CKD1-2
cT1	cT1R	0.9365218098032815	8.296167156949912e-14	CKD1-2
cT1	cP1	-0.000985343030013709	0.9959524957990409	CKD1-2
cT1	cP2	-0.19780761327525212	0.3036778799288494	CKD1-2
cT1	cT1ED	0.7697992421982103	1.0507331200890969e-06	CKD1-2
cT1	cT2ED	0.1781007526749779	0.35531275363267867	CKD1-2
cT1	cAI	-0.20889272236290635	0.2768191931669618	CKD1-2
cT1	cESP	-0.03325532726296268	0.8640232541171806	CKD1-2
cT1	cAP	-0.3042246605167327	0.10859682584620546	CKD1-2
cT1	cMPS	-0.1436137466244981	0.45734218261017756	CKD1-2
cT1	cMPD	0.050745166045706024	0.7937694767424035	CKD1-2
cT1	cTTI	-0.27220101204128716	0.15314620810637886	CKD1-2
cT1	cDTI	0.12686291511426506	0.5119629203898384	CKD1-2
cT1	cSVI	0.2608695671961295	0.17167686542194155	CKD1-2
cT1	cPERIOD	0.2145939024568983	0.26362003309202553	CKD1-2
cT1	cDD	0.16681039919617752	0.38710989191672873	CKD1-2
cT1	cPH	-0.28673482173398934	0.13153826598566537	CKD1-2
cT1	cSP	-0.23813220193382575	0.21351356243523079	CKD1-2
cT1	cDP	0.07677131731400631	0.6922335706818148	CKD1-2
cT1	PPT	0.056410888468284855	0.7713183934268844	CKD1-2
cT1	RI	0.12540034491254004	0.5168794361045099	CKD1-2
cT1	SI	0.5240043533444374	0.00352727475532992	CKD1-2
cT1	pPP	-0.0016107323042152896	0.9933836222850183	CKD1-2
cT1	pPP/cPP	-0.21128556881653077	0.27122857665047256	CKD1-2
cT2	cT1R	0.15793368112710446	0.413219132370932	CKD1-2
cT2	cP1	0.19440681382008	0.31223416445048324	CKD1-2
cT2	cP2	0.41148210276239994	0.026574281728819826	CKD1-2
cT2	cT1ED	-0.17765185394712	0.3565464565894886	CKD1-2
cT2	cT2ED	0.7384502167538398	4.801142342789288e-06	CKD1-2
cT2	cAI	0.7694961718125599	1.0674686855273097e-06	CKD1-2
cT2	cESP	0.4235555297296799	0.02204661801624701	CKD1-2
cT2	cAP	0.6549218138577599	0.00011568404690693981	CKD1-2
cT2	cMPS	0.3474190208952	0.06480376241269754	CKD1-2
cT2	cMPD	0.27374647674791996	0.1507347430704051	CKD1-2
cT2	cTTI	0.14315634832632	0.45879136518251107	CKD1-2
cT2	cDTI	0.35333253614447996	0.06007826036129811	CKD1-2
cT2	cSVI	0.21953925362951998	0.25250809123952994	CKD1-2
cT2	cPERIOD	0.6726667948707898	6.400322761908339e-05	CKD1-2
cT2	cDD	0.5414664243206497	0.002417758319950031	CKD1-2
cT2	cPH	0.47653077050448	0.00896447571510101	CKD1-2
cT2	cSP	0.24561116831353635	0.19905258131400716	CKD1-2
cT2	cDP	0.32481529998358744	0.08557601223343457	CKD1-2
cT2	PPT	-0.26118025684319995	0.17114860663183404	CKD1-2
cT2	RI	-0.04201577259164774	0.8286724461550503	CKD1-2
cT2	SI	-0.05863481195025748	0.7625539013195408	CKD1-2
cT2	pPP	0.05688525691297472	0.7694465537783199	CKD1-2
cT2	pPP/cPP	-0.46228652817878463	0.011574667979937786	CKD1-2
cT1R	cP1	-0.08848905549705238	0.648056188832026	CKD1-2
cT1R	cP2	-0.3081095247111852	0.10393390283432535	CKD1-2
cT1R	cT1ED	0.7133351716113359	1.4024652538287729e-05	CKD1-2
cT1R	cT2ED	0.099827486006424	0.6063919127805959	CKD1-2
cT1R	cAI	-0.3332512619276179	0.07730113857899593	CKD1-2
cT1R	cESP	-0.15331529949628572	0.4271825509872045	CKD1-2
cT1R	cAP	-0.4330787479340419	0.018939609523401943	CKD1-2
cT1R	cMPS	-0.24648761976894815	0.19740325505845505	CKD1-2
cT1R	cMPD	-0.033522316288576944	0.8629417214222908	CKD1-2
cT1R	cTTI	-0.3157506409240226	0.09520233038157679	CKD1-2
cT1R	cDTI	0.016761158144288472	0.9312302471216434	CKD1-2
cT1R	cSVI	0.16785806906265366	0.38409237271641306	CKD1-2
cT1R	cPERIOD	0.15453872718302908	0.4234585761981604	CKD1-2
cT1R	cDD	0.08764793964963209	0.6511908301635598	CKD1-2
cT1R	cPH	-0.3963520925884686	0.033288157529935886	CKD1-2
cT1R	cSP	-0.33613918045755165	0.07461437787133333	CKD1-2
cT1R	cDP	0.03075215879674681	0.8741746509512309	CKD1-2
cT1R	PPT	0.12644814894147038	0.5133548394603868	CKD1-2
cT1R	RI	0.052754847933114565	0.7857864173092648	CKD1-2
cT1R	SI	0.5444558362150923	0.0022617713596205296	CKD1-2
cT1R	pPP	-0.0028515139857578304	0.9882871546645704	CKD1-2
cT1R	pPP/cPP	-0.13938992531030053	0.47081637057038994	CKD1-2
cP1	cP2	0.8921182266009852	8.159258685913101e-11	CKD1-2
cP1	cT1ED	0.003448275862068965	0.9858361244602545	CKD1-2
cP1	cT2ED	0.47093596059113285	0.009923433751931363	CKD1-2
cP1	cAI	0.3453201970443349	0.06654873718463239	CKD1-2
cP1	cESP	0.9285714285714284	3.890572678401436e-13	CKD1-2
cP1	cAP	0.4729064039408866	0.009576321866384426	CKD1-2
cP1	cMPS	0.9423645320197042	2.3330672018551445e-14	CKD1-2
cP1	cMPD	0.9295566502463052	3.2445295398822737e-13	CKD1-2
cP1	cTTI	0.6438423645320195	0.000164277137476292	CKD1-2
cP1	cDTI	0.8655172413793102	1.3578866539524643e-09	CKD1-2
cP1	cSVI	0.21083743842364527	0.2722699893378561	CKD1-2
cP1	cPERIOD	0.15011096043928943	0.4370209897782722	CKD1-2
cP1	cDD	0.17467357021848323	0.36479594923149083	CKD1-2
cP1	cPH	0.5866995073891624	0.0008222262034085414	CKD1-2
cP1	cSP	0.885406427840483	1.7688280560113254e-10	CKD1-2
cP1	cDP	0.7256587610286771	8.408471152544488e-06	CKD1-2
cP1	PPT	-0.2793103448275862	0.14227919565483152	CKD1-2
cP1	RI	-0.06577164725341508	0.7346258518533284	CKD1-2
cP1	SI	0.08711764264507607	0.6531701207199248	CKD1-2
cP1	pPP	0.18682193541040992	0.33185101396761973	CKD1-2
cP1	pPP/cPP	-0.0004658424406258969	0.9980864479671093	CKD1-2
cP2	cT1ED	-0.26305418719211815	0.16798673242995976	CKD1-2
cP2	cT2ED	0.5640394088669949	0.0014386470244077843	CKD1-2
cP2	cAI	0.666502463054187	7.896204315417441e-05	CKD1-2
cP2	cESP	0.95615763546798	6.307168019739153e-16	CKD1-2
cP2	cAP	0.7817733990147782	5.518657094351602e-07	CKD1-2
cP2	cMPS	0.9783251231527093	5.327447887230891e-20	CKD1-2
cP2	cMPD	0.8310344827586205	2.3867764452618646e-08	CKD1-2
cP2	cTTI	0.7073891625615761	1.7785996436095538e-05	CKD1-2
cP2	cDTI	0.7793103448275861	6.320554213194602e-07	CKD1-2
cP2	cSVI	0.09704433497536943	0.6165141670277832	CKD1-2
cP2	cPERIOD	0.23490270163980756	0.21997353710776518	CKD1-2
cP2	cDD	0.2118748524511926	0.26986305966807045	CKD1-2
cP2	cPH	0.8300492610837437	2.565726756094381e-08	CKD1-2
cP2	cSP	0.9402961868409261	3.7091761425138e-14	CKD1-2
cP2	cDP	0.7177604343780248	1.1706660489591818e-05	CKD1-2
cP2	PPT	-0.33399014778325115	0.07660675043918731	CKD1-2
cP2	RI	-0.04434043635061691	0.8193435766828834	CKD1-2
cP2	SI	-0.1446202226346022	0.45416190292134107	CKD1-2
cP2	pPP	0.2106082826244674	0.27280352174734407	CKD1-2
cP2	pPP/cPP	-0.090373433481424	0.6410549409712428	CKD1-2
cT1ED	cT2ED	0.08669950738916254	0.6547324023623176	CKD1-2
cT1ED	cAI	-0.43842364532019695	0.01736023928871205	CKD1-2
cT1ED	cESP	-0.0940886699507389	0.6273396176916155	CKD1-2
cT1ED	cAP	-0.47536945812807874	0.009156833188962715	CKD1-2
cT1ED	cMPS	-0.20788177339901473	0.2792032538667823	CKD1-2
cT1ED	cMPD	0.01773399014778325	0.9272489564870263	CKD1-2
cT1ED	cTTI	-0.3527093596059112	0.06056315503686841	CKD1-2
cT1ED	cDTI	0.10738916256157634	0.5792519109953266	CKD1-2
cT1ED	cSVI	0.34039408866995063	0.07078761908875618	CKD1-2
cT1ED	cPERIOD	-0.07616467450860498	0.6945493540471679	CKD1-2
cT1ED	cDD	0.0004927322150027737	0.9979759924210447	CKD1-2
cT1ED	cPH	-0.35073891625615755	0.06211650417096999	CKD1-2
cT1ED	cSP	-0.2057129706683278	0.28436210482317226	CKD1-2
cT1ED	cDP	0.035048824512269434	0.8567627730336924	CKD1-2
cT1ED	PPT	0.028571428571428564	0.8830344337310125	CKD1-2
cT1ED	RI	0.22933859023569084	0.2314110037562175	CKD1-2
cT1ED	SI	0.5989646422084975	0.0005969216529774896	CKD1-2
cT1ED	pPP	-0.13776259428141635	0.47606219628778845	CKD1-2
cT1ED	pPP/cPP	0.1691008059472006	0.3805306802930304	CKD1-2
cT2ED	cAI	0.7300492610837437	6.9615670936514974e-06	CKD1-2
cT2ED	cESP	0.6561576354679801	0.00011114921107488812	CKD1-2
cT2ED	cAP	0.6517241379310343	0.00012818953712165468	CKD1-2
cT2ED	cMPS	0.5167487684729063	0.004102933122598164	CKD1-2
cT2ED	cMPD	0.5906403940886699	0.0007428633233189161	CKD1-2
cT2ED	cTTI	0.16206896551724134	0.40093576507361994	CKD1-2
cT2ED	cDTI	0.673399014778325	6.240603315944898e-05	CKD1-2
cT2ED	cSVI	0.4620689655172413	0.01161899543976425	CKD1-2
cT2ED	cPERIOD	0.51318722435895	0.004413725334736386	CKD1-2
cT2ED	cDD	0.4907612861427625	0.006870292612394668	CKD1-2
cT2ED	cPH	0.4837438423645319	0.007844302325434031	CKD1-2
cT2ED	cSP	0.4504916256703044	0.014191447633021543	CKD1-2
cT2ED	cDP	0.602987875235734	0.0005358823273451123	CKD1-2
cT2ED	PPT	-0.396551724137931	0.03319142909169863	CKD1-2
cT2ED	RI	-0.13770168844441583	0.47625911561601597	CKD1-2
cT2ED	SI	0.08687085045627982	0.6540920391546582	CKD1-2
cT2ED	pPP	0.21705041832827465	0.2580612555280923	CKD1-2
cT2ED	pPP/cPP	-0.2902198405099338	0.12670620620277467	CKD1-2
cAI	cESP	0.6068965517241378	0.0004818982777493223	CKD1-2
cAI	cAP	0.957142857142857	4.667854674944727e-16	CKD1-2
cAI	cMPS	0.558128078817734	0.0016539776781400724	CKD1-2
cAI	cMPD	0.40443349753694574	0.02954992194728588	CKD1-2
cAI	cTTI	0.431527093596059	0.019419670666215638	CKD1-2
cAI	cDTI	0.3916256157635467	0.0356455215865723	CKD1-2
cAI	cSVI	0.03694581280788176	0.8490957705868581	CKD1-2
cAI	cPERIOD	0.3783584963453354	0.04298658350556814	CKD1-2
cAI	cDD	0.2907120068516364	0.12603445083520276	CKD1-2
cAI	cPH	0.7379310344827585	4.914633241546578e-06	CKD1-2
cAI	cSP	0.5352987758376558	0.002769121355323657	CKD1-2
cAI	cDP	0.4630393998944892	0.011422363626521439	CKD1-2
cAI	PPT	-0.36798029556650236	0.049530029540472344	CKD1-2
cAI	RI	-0.08424682906617213	0.6639249150737441	CKD1-2
cAI	SI	-0.266041979522357	0.16303136804870866	CKD1-2
cAI	pPP	0.15981452034444882	0.4076064765958105	CKD1-2
cAI	pPP/cPP	-0.39736360185389	0.03280037980329744	CKD1-2
cESP	cAP	0.7004926108374382	2.3263288520809468e-05	CKD1-2
cESP	cMPS	0.9704433497536943	3.3481491931816718e-18	CKD1-2
cESP	cMPD	0.9290640394088666	3.554055051255532e-13	CKD1-2
cESP	cTTI	0.6236453201970442	0.00030087268890808573	CKD1-2
cESP	cDTI	0.8985221674876845	3.713842362493935e-11	CKD1-2
cESP	cSVI	0.25172413793103443	0.18774551335516085	CKD1-2
cESP	cPERIOD	0.28247481225521454	0.13762614243159496	CKD1-2
cESP	cDD	0.27962553201407403	0.14181070148469255	CKD1-2
cESP	cPH	0.6990147783251229	2.461711636306341e-05	CKD1-2
cESP	cSP	0.8940602186738862	6.460970248518644e-11	CKD1-2
cESP	cDP	0.7883517288182295	3.808178144741959e-07	CKD1-2
cESP	PPT	-0.3886699507389162	0.03718665822561271	CKD1-2
cESP	RI	-0.012070452117667937	0.950447957452526	CKD1-2
cESP	SI	-0.022211296991662452	0.9089492755360755	CKD1-2
cESP	pPP	0.2205192606303247	0.2503431912160923	CKD1-2
cESP	pPP/cPP	-0.11646061015647424	0.5474234313423846	CKD1-2
cAP	cMPS	0.6822660098522165	4.5696033824119826e-05	CKD1-2
cAP	cMPD	0.48029556650246297	0.00836410151932424	CKD1-2
cAP	cTTI	0.5295566502463053	0.003134886558682662	CKD1-2
cAP	cDTI	0.44827586206896547	0.01473412741782329	CKD1-2
cAP	cSVI	-0.007881773399014776	0.9676322019071486	CKD1-2
cAP	cPERIOD	0.3108208885286436	0.10076952152934694	CKD1-2
cAP	cDD	0.24267061588886596	0.20465547828627137	CKD1-2
cAP	cPH	0.8591133004926107	2.4456235627553413e-09	CKD1-2
cAP	cSP	0.6819187176721732	4.62664391213269e-05	CKD1-2
cAP	cDP	0.4901898977561064	0.006945568782831859	CKD1-2
cAP	PPT	-0.36502463054187184	0.05153086061918524	CKD1-2
cAP	RI	-0.06084493210334654	0.7538721638099071	CKD1-2
cAP	SI	-0.360069803453728	0.05502754649385377	CKD1-2
cAP	pPP	0.13255933082834126	0.49303601072470304	CKD1-2
cAP	pPP/cPP	-0.2902198405099338	0.12670620620277467	CKD1-2
cMPS	cMPD	0.8990147783251231	3.488154754398341e-11	CKD1-2
cMPS	cTTI	0.7295566502463052	7.111907894704347e-06	CKD1-2
cMPS	cDTI	0.8295566502463052	2.6597158328908923e-08	CKD1-2
cMPS	cSVI	0.11576354679802954	0.5498399286131284	CKD1-2
cMPS	cPERIOD	0.19472521961746903	0.3114267734678808	CKD1-2
cMPS	cDD	0.18329638398103176	0.3412191680371629	CKD1-2
cMPS	cPH	0.730541871921182	6.814092813852016e-06	CKD1-2
cMPS	cSP	0.930900642507517	2.5218225128760707e-13	CKD1-2
cMPS	cDP	0.7486132728571353	3.0052511064096075e-06	CKD1-2
cMPS	PPT	-0.32463054187192114	0.08576450444223534	CKD1-2
cMPS	RI	-0.04778913695566489	0.8055486221583597	CKD1-2
cMPS	SI	-0.0987168755184998	0.6104227765743327	CKD1-2
cMPS	pPP	0.21011273372417455	0.2739595892880895	CKD1-2
cMPS	pPP/cPP	-0.06428625680637377	0.7404126195409275	CKD1-2
cMPD	cTTI	0.6354679802955664	0.00021222184973014807	CKD1-2
cMPD	cDTI	0.9167487684729062	2.8647714422007844e-12	CKD1-2
cMPD	cSVI	0.247783251231527	0.19498242418671013	CKD1-2
cMPD	cPERIOD	0.14937149757998258	0.4393087377837529	CKD1-2
cMPD	cDD	0.1552106477258737	0.42142097542810375	CKD1-2
cMPD	cPH	0.45172413793103444	0.01389684897328752	CKD1-2
cMPD	cSP	0.7959015055064269	2.447555935529065e-07	CKD1-2
cMPD	cDP	0.8300647664419868	2.5628181711219788e-08	CKD1-2
cMPD	PPT	-0.31379310344827577	0.09738447974071976	CKD1-2
cMPD	RI	-0.014780145450205638	0.9393424117387387	CKD1-2
cMPD	SI	0.10612064118238727	0.5837670909416675	CKD1-2
cMPD	pPP	0.2415800888927714	0.2067605812910796	CKD1-2
cMPD	pPP/cPP	-0.090373433481424	0.6410549409712428	CKD1-2
cTTI	cDTI	0.3472906403940886	0.06490946596839064	CKD1-2
cTTI	cSVI	-0.515270935960591	0.004229543276216459	CKD1-2
cTTI	cPERIOD	-0.3480405191137548	0.06429393677233794	CKD1-2
cTTI	cDD	-0.42843066094491167	0.02040763857369432	CKD1-2
cTTI	cPH	0.5591133004926107	0.001616259847742299	CKD1-2
cTTI	cSP	0.72320966250584	9.328171403832962e-06	CKD1-2
cTTI	cDP	0.6217464010310332	0.0003178064319752375	CKD1-2
cTTI	PPT	-0.01970443349753694	0.9191903261345236	CKD1-2
cTTI	RI	0.010592437572647374	0.956509487221255	CKD1-2
cTTI	SI	-0.10538026461599855	0.5864095135715419	CKD1-2
cTTI	pPP	0.2343946298385249	0.22100174205270007	CKD1-2
cTTI	pPP/cPP	-0.0023292122031294844	0.990432447460871	CKD1-2
cDTI	cSVI	0.5684729064039408	0.0012935433210307613	CKD1-2
cDTI	cPERIOD	0.4394874260480345	0.01705927512946987	CKD1-2
cDTI	cDD	0.4737620247251669	0.009428805535967538	CKD1-2
cDTI	cPH	0.4211822660098521	0.02288269296677585	CKD1-2
cDTI	cSP	0.7031823180056782	2.0969340509675857e-05	CKD1-2
cDTI	cDP	0.6999891994140571	2.3716775476549513e-05	CKD1-2
cDTI	PPT	-0.36157635467980287	0.053945183846772715	CKD1-2
cDTI	RI	-0.03571868483799696	0.854053924928247	CKD1-2
cDTI	SI	0.08144142230276233	0.6744981565749216	CKD1-2
cDTI	pPP	0.14470027888551645	0.4539094458306602	CKD1-2
cDTI	pPP/cPP	-0.07872737246577659	0.6847851282880614	CKD1-2
cSVI	cPERIOD	0.7212227754439422	1.0139686623024497e-05	CKD1-2
cSVI	cDD	0.8435575520847484	9.128319875896657e-09	CKD1-2
cSVI	cPH	-0.07438423645320195	0.7013614306645616	CKD1-2
cSVI	cSP	0.038818433166980124	0.8415404348412214	CKD1-2
cSVI	cDP	0.09502674251566011	0.6238954782234511	CKD1-2
cSVI	PPT	-0.32463054187192114	0.08576450444223534	CKD1-2
cSVI	RI	-0.032023648475445546	0.8690156837796039	CKD1-2
cSVI	SI	0.08736443483387232	0.6522487014696184	CKD1-2
cSVI	pPP	-0.12586942067438758	0.5153001016005558	CKD1-2
cSVI	pPP/cPP	-0.02795054643755382	0.8855595017303223	CKD1-2
cPERIOD	cDD	0.963510965262341	5.5255367457853146e-17	CKD1-2
cPERIOD	cPH	0.2514173721643271	0.18830203938629247	CKD1-2
cPERIOD	cSP	0.08734422576482571	0.6523241349241584	CKD1-2
cPERIOD	cDP	0.06175132288503376	0.7503201038958468	CKD1-2
cPERIOD	PPT	-0.2171555930164433	0.2578249834732577	CKD1-2
cPERIOD	RI	-0.12276595453593951	0.5257928934407968	CKD1-2
cPERIOD	SI	-0.0939738923473997	0.627761552683779	CKD1-2
cPERIOD	pPP	-0.06298126542456425	0.7455080609916556	CKD1-2
cPERIOD	pPP/cPP	-0.3212028713672143	0.08931912399240945	CKD1-2
cDD	cPH	0.201281109828633	0.2950919369725592	CKD1-2
cDD	cSP	0.09472052988775609	0.6250188922564786	CKD1-2
cDD	cDP	0.04011857266190516	0.8363028913943762	CKD1-2
cDD	PPT	-0.27297364711153654	0.15193719228102037	CKD1-2
cDD	RI	-0.11087840419243704	0.5669127983327775	CKD1-2
cDD	SI	-0.07874610620787395	0.6847139305115503	CKD1-2
cDD	pPP	-0.07682900527675068	0.6920134949192684	CKD1-2
cDD	pPP/cPP	-0.21270947209505622	0.26793666153846546	CKD1-2
cPH	cSP	0.8072750591731853	1.21343835370888e-07	CKD1-2
cPH	cDP	0.46797585405114683	0.010464701888606244	CKD1-2
cPH	PPT	-0.22512315270935954	0.2403367977083144	CKD1-2
cPH	RI	-0.03448700605047982	0.8590359397131806	CKD1-2
cPH	SI	-0.250247279439397	0.19043532415062706	CKD1-2
cPH	pPP	0.19574181561568146	0.3088576616038631	CKD1-2
cPH	pPP/cPP	-0.10295117937832322	0.595115471490171	CKD1-2
cSP	cDP	0.6876868618717953	3.7570273657824226e-05	CKD1-2
cSP	PPT	-0.2541741993353858	0.1833417363805363	CKD1-2
cSP	RI	-0.059718511699915815	0.7582933464763781	CKD1-2
cSP	SI	-0.1480245339742342	0.4434925870685654	CKD1-2
cSP	pPP	0.22646487621805023	0.23747136568700977	CKD1-2
cSP	pPP/cPP	-0.05143942682228173	0.7910093160966912	CKD1-2
cDP	PPT	-0.3440708547190394	0.06760463870653285	CKD1-2
cDP	RI	0.16070137482771096	0.4049749393845866	CKD1-2
cDP	SI	0.19809571067735712	0.30295985598646524	CKD1-2
cDP	pPP	0.36164141189998245	0.0538988245045993	CKD1-2
cDP	pPP/cPP	0.031043583202139853	0.8729917663519351	CKD1-2
PPT	RI	0.18992486903514244	0.32373695181165807	CKD1-2
PPT	SI	0.12586401628608723	0.5153182842063753	CKD1-2
PPT	pPP	-0.1122418259163338	0.5621238103292975	CKD1-2
PPT	pPP/cPP	0.08385163931266144	0.6654105819674149	CKD1-2
RI	SI	0.3493773726608813	0.06320787545037115	CKD1-2
RI	pPP	-0.24198155308711236	0.20598389634587635	CKD1-2
RI	pPP/cPP	0.26719354733468664	0.16114949147059793	CKD1-2
SI	pPP	0.15566160540344245	0.420056493165503	CKD1-2
SI	pPP/cPP	0.13442776668241435	0.48690595339820886	CKD1-2
pPP	pPP/cPP	-0.15511350121716036	0.4217152365288451	CKD1-2
ED	pSP	0.3696145124716552	0.028866921482186	PD
ED	pDP	-0.2293083900226757	0.18514616732863629	PD
ED	pMEANP	0.026077097505668934	0.8817931475220193	PD
ED	pT1	-0.2718446608767888	0.11416137111699869	PD
ED	pT2	0.44699546485260766	0.00710129693869543	PD
ED	pP1	0.3622448979591836	0.03247889001313416	PD
ED	pP2	0.5053854875283446	0.001956507834135699	PD
ED	pT1ED	-0.7142857142857141	1.443924451777249e-06	PD
ED	pT2ED	-0.209750566893424	0.2265308764442909	PD
ED	pAI	0.3222789115646258	0.059011099449464866	PD
ED	pESP	0.6434240362811791	3.0558549415228334e-05	PD
ED	cMEANP	0.026077097505668934	0.8817931475220193	PD
ED	cPP	0.7840136054421768	2.5333735776023285e-08	PD
ED	cT1	-0.24064625850340132	0.16375877334407946	PD
ED	cT2	0.9104308390022673	3.3643525159532987e-14	PD
ED	cT1R	-0.12244897959183672	0.48345721425052257	PD
ED	cP1	0.04988662131519273	0.7759567684934947	PD
ED	cP2	0.5396825396825395	0.0008202742702687569	PD
ED	cT1ED	-0.5796485260770975	0.0002631442797269784	PD
ED	cT2ED	0.2746598639455782	0.11031505621366103	PD
ED	cAI	0.3857709750566893	0.022092946408603386	PD
ED	cESP	0.5924036281179137	0.00017735185520191513	PD
ED	cAP	0.6343537414965986	4.2747308381606725e-05	PD
ED	cMPS	0.39795918367346933	0.01790480497143903	PD
ED	cMPD	-0.05980725623582765	0.73289260233046	PD
ED	cTTI	-0.003968253968253967	0.9819502350469062	PD
ED	cDTI	0.2667233560090702	0.12141529797347195	PD
ED	cSVI	0.16780045351473918	0.33528518908727145	PD
ED	cPERIOD	0.6598639455782311	1.616302554588655e-05	PD
ED	cDD	0.6176303854875282	7.72430672618798e-05	PD
ED	cPH	0.7840136054421768	2.5333735776023285e-08	PD
ED	cSP	0.3489049588272774	0.039952212970348	PD
ED	cDP	-0.2462073109990573	0.15394393936194065	PD
ED	PPT	-0.007080149822467358	0.9678013694192522	PD
ED	RI	0.4793821785411665	0.0035709167959261626	PD
ED	SI	0.01959535016688548	0.9110390427390633	PD
ED	pPP	0.6771705767202351	7.918408875834558e-06	PD
ED	pPP/cPP	-0.669501133786848	1.0925679189210522e-05	PD
pSP	pDP	0.6136621315192742	8.844889611239099e-05	PD
pSP	pMEANP	0.8767006802721087	5.0669639513986714e-12	PD
pSP	pT1	-0.12089859005625696	0.4890540803268837	PD
pSP	pT2	0.6264172335600906	5.6846949948884004e-05	PD
pSP	pP1	0.9994331065759635	3.446375483358386e-50	PD
pSP	pP2	0.9115646258503399	2.7501896127331376e-14	PD
pSP	pT1ED	-0.22363945578231287	0.19654828296800672	PD
pSP	pT2ED	0.3058390022675736	0.07397854047250942	PD
pSP	pAI	-0.15561224489795916	0.3720525728396862	PD
pSP	pESP	0.8194444444444443	1.7500881184014083e-09	PD
pSP	cMEANP	0.8767006802721087	5.0669639513986714e-12	PD
pSP	cPP	0.6411564625850339	3.3267272741309394e-05	PD
pSP	cT1	-0.07993197278911564	0.6480724546845757	PD
pSP	cT2	0.21031746031746026	0.22524942707408324	PD
pSP	cT1R	-0.007369614512471654	0.9664856854516213	PD
pSP	cP1	0.8670634920634918	1.627751762875619e-11	PD
pSP	cP2	0.9297052154195009	7.14419247899764e-16	PD
pSP	cT1ED	-0.15986394557823128	0.35896502219729065	PD
pSP	cT2ED	0.2650226757369614	0.12389861872334766	PD
pSP	cAI	0.05668934240362811	0.7463477504591869	PD
pSP	cESP	0.8931405895691609	5.423836558479847e-13	PD
pSP	cAP	0.5578231292517006	0.0004983641187893948	PD
pSP	cMPS	0.9897959183673468	1.654632721644218e-29	PD
pSP	cMPD	0.7922335600907028	1.4271040902020907e-08	PD
pSP	cTTI	0.3384353741496598	0.046743742593863796	PD
pSP	cDTI	0.6295351473922902	5.087214553004422e-05	PD
pSP	cSVI	0.21655328798185938	0.2114788616154742	PD
pSP	cPERIOD	0.4509637188208616	0.006550310269998042	PD
pSP	cDD	0.36791383219954643	0.02966970966183708	PD
pSP	cPH	0.6411564625850339	3.3267272741309394e-05	PD
pSP	cSP	0.8870199218898621	1.2971781721736306e-12	PD
pSP	cDP	0.4016916499266196	0.01676352238413669	PD
pSP	PPT	0.04757860680698065	0.7860757681851019	PD
pSP	RI	0.39889471847277075	0.017612822751121922	PD
pSP	SI	-0.1655665093810759	0.34185127189045705	PD
pSP	pPP	0.6956220910722852	3.5064516402417387e-06	PD
pSP	pPP/cPP	-0.3778344671201813	0.02523406070128615	PD
pDP	pMEANP	0.8602607709750566	3.51741488522371e-11	PD
pDP	pT1	-0.010063071388035458	0.9542479251449715	PD
pDP	pT2	0.5246598639455782	0.001213923664478782	PD
pDP	pP1	0.6113945578231291	9.548978815301348e-05	PD
pDP	pP2	0.44614512471655327	0.007224390232175181	PD
pDP	pT1ED	0.2168367346938775	0.2108670404797066	PD
pDP	pT2ED	0.6408730158730157	3.3620709211403214e-05	PD
pDP	pAI	-0.5552721088435373	0.0005354604217102154	PD
pDP	pESP	0.49178004535147385	0.002696021484447591	PD
pDP	cMEANP	0.8602607709750566	3.51741488522371e-11	PD
pDP	cPP	-0.13321995464852604	0.4455069733124868	PD
pDP	cT1	0.2981859410430838	0.08188505700787974	PD
pDP	cT2	-0.3718820861678004	0.027824355121522502	PD
pDP	cT1R	0.4506802721088435	0.006588412626072001	PD
pDP	cP1	0.8290816326530611	7.641440772510992e-10	PD
pDP	cP2	0.44274376417233546	0.007735187977350033	PD
pDP	cT1ED	0.34722222222222215	0.04098645223898902	PD
pDP	cT2ED	0.0986394557823129	0.5729287924455324	PD
pDP	cAI	-0.5218253968253967	0.00130449092858016	PD
pDP	cESP	0.4759070294784579	0.003856515687831733	PD
pDP	cAP	-0.19189342403628112	0.26945026559932134	PD
pDP	cMPS	0.6113945578231291	9.548978815301348e-05	PD
pDP	cMPD	0.9172335600907028	9.623551873555605e-15	PD
pDP	cTTI	0.2797619047619047	0.1035942085773944	PD
pDP	cDTI	0.6210317460317459	6.867412287991646e-05	PD
pDP	cSVI	0.35657596371882083	0.03550161982808163	PD
pDP	cPERIOD	0.09948979591836733	0.5696089972986961	PD
pDP	cDD	0.10997732426303854	0.5294029885284561	PD
pDP	cPH	-0.13321995464852604	0.4455069733124868	PD
pDP	cSP	0.4210528579554353	0.011774035955796123	PD
pDP	cDP	0.8548785717365875	6.29219521303779e-11	PD
pDP	PPT	0.30756170828798207	0.07228371263882225	PD
pDP	RI	0.11973926717921539	0.4932608493262115	PD
pDP	SI	-0.3058578569526908	0.07395982475531258	PD
pDP	pPP	-0.10886393467709503	0.5336051387981897	PD
pDP	pPP/cPP	-0.06349206349206347	0.7170916911546904	PD
pMEANP	pT1	0.021826943574048734	0.9009550714726082	PD
pMEANP	pT2	0.6306689342403627	4.884418388010733e-05	PD
pMEANP	pP1	0.8732993197278909	7.732448005102709e-12	PD
pMEANP	pP2	0.8044217687074828	5.804169255242627e-09	PD
pMEANP	pT1ED	0.086734693877551	0.620297126212131	PD
pMEANP	pT2ED	0.459750566893424	0.005459216971200157	PD
pMEANP	pAI	-0.26417233560090697	0.1251543613021156	PD
pMEANP	pESP	0.6825396825396824	6.284931142608781e-06	PD
pMEANP	cMEANP	0.9999999999999998	6.647404910594103e-255	PD
pMEANP	cPP	0.2928004535147392	0.08782974629018934	PD
pMEANP	cT1	0.14937641723356007	0.391749862246353	PD
pMEANP	cT2	-0.10657596371882085	0.5422905214998819	PD
pMEANP	cT1R	0.2281746031746031	0.1873883805154565	PD
pMEANP	cP1	0.9750566893424034	3.7716229601769e-23	PD
pMEANP	cP2	0.7984693877551019	9.075254320399826e-09	PD
pMEANP	cT1ED	0.1397392290249433	0.42334917544650996	PD
pMEANP	cT2ED	0.3222789115646258	0.059011099449464866	PD
pMEANP	cAI	-0.1519274376417233	0.38362005781936714	PD
pMEANP	cESP	0.768424036281179	7.049731629333159e-08	PD
pMEANP	cAP	0.24149659863945572	0.16222957262834828	PD
pMEANP	cMPS	0.8698979591836733	1.1660084180461353e-11	PD
pMEANP	cMPD	0.9603174603174601	7.18149116577823e-20	PD
pMEANP	cTTI	0.3458049886621315	0.041874192114951796	PD
pMEANP	cDTI	0.7225056689342402	9.553447519982813e-07	PD
pMEANP	cSVI	0.29421768707482987	0.08623412413211894	PD
pMEANP	cPERIOD	0.2769274376417233	0.10728858870351846	PD
pMEANP	cDD	0.2482993197278911	0.15036439478237865	PD
pMEANP	cPH	0.2928004535147392	0.08782974629018934	PD
pMEANP	cSP	0.7393020888922899	3.919705491093853e-07	PD
pMEANP	cDP	0.6303534804778878	4.9400963356743635e-05	PD
pMEANP	PPT	0.0645709663809023	0.7124866573875351	PD
pMEANP	RI	0.2852486921085924	0.09671782196125488	PD
pMEANP	SI	-0.12097998798685818	0.48875941048545657	PD
pMEANP	pPP	0.3379465820940851	0.04708213381039759	PD
pMEANP	pPP/cPP	-0.27069160997732417	0.11576547774915465	PD
pT1	pT2	-0.0007086669991574265	0.9967763453695342	PD
pT1	pP1	-0.12316632445356072	0.48087888529080935	PD
pT1	pP2	-0.2035291621580129	0.2409204264779038	PD
pT1	pT1ED	0.8430302621976745	2.0935276233317844e-10	PD
pT1	pT2ED	0.05315002493680699	0.7617111129985408	PD
pT1	pAI	0.11452058706384013	0.5124239742546128	PD
pT1	pESP	-0.2270569065300395	0.18961741934444257	PD
pT1	cMEANP	0.021826943574048737	0.9009550714726082	PD
pT1	cPP	-0.25115158450139197	0.14558204180608394	PD
pT1	cT1	0.7969669072524418	1.0135500273816213e-08	PD
pT1	cT2	-0.029764013964611914	0.8652234883396605	PD
pT1	cT1R	0.5765714705144822	0.0002887222883249847	PD
pT1	cP1	0.0683154987187759	0.6965823604541537	PD
pT1	cP2	-0.1428672670301372	0.4129401351015263	PD
pT1	cT1ED	0.8066047784409829	4.90783822557955e-09	PD
pT1	cT2ED	0.3632627037680968	0.03195912530700691	PD
pT1	cAI	-0.1081425840714233	0.5363362099267379	PD
pT1	cESP	-0.20806463095262046	0.23037116623868717	PD
pT1	cAP	-0.19516689156795525	0.2612098339697605	PD
pT1	cMPS	-0.13337112924142766	0.444986130717434	PD
pT1	cMPD	-0.044646020946917865	0.7989827516552835	PD
pT1	cTTI	-0.13563886363873146	0.4372129564835192	PD
pT1	cDTI	0.02480334497050993	0.8875294689802398	PD
pT1	cSVI	0.022535610573206168	0.8977559071312783	PD
pT1	cPERIOD	-0.22067890353762262	0.20269395803582238	PD
pT1	cDD	-0.15576500641480234	0.371577516293504	PD
pT1	cPH	-0.25115158450139197	0.14558204180608394	PD
pT1	cSP	-0.21574606214974162	0.2132279642150163	PD
pT1	cDP	-0.1973649796011932	0.25577076345301747	PD
pT1	PPT	-0.1249026939964221	0.47466759830639094	PD
pT1	RI	0.24601431860291118	0.15427724480689342	PD
pT1	SI	0.24865137513175306	0.149768007810582	PD
pT1	pPP	-0.1703337415044292	0.32793370450877124	PD
pT1	pPP/cPP	0.544397988752735	0.0007225657252759758	PD
pT2	pP1	0.621315192743764	6.800027298228261e-05	PD
pT2	pP2	0.5952380952380951	0.00016209667919648936	PD
pT2	pT1ED	-0.17998866213151923	0.30083909806261266	PD
pT2	pT2ED	0.6037414965986393	0.0001231303424625564	PD
pT2	pAI	-0.3200113378684806	0.060919862829980014	PD
pT2	pESP	0.6743197278911564	8.934755016583299e-06	PD
pT2	cMEANP	0.6306689342403627	4.884418388010733e-05	PD
pT2	cPP	0.26360544217687065	0.12599676301482554	PD
pT2	cT1	0.3443877551020407	0.04277738384409075	PD
pT2	cT2	0.32993197278911557	0.052916182266535085	PD
pT2	cT1R	0.46145124716553276	0.005267176979945116	PD
pT2	cP1	0.732142857142857	5.776359960829808e-07	PD
pT2	cP2	0.6604308390022674	1.5801038422770116e-05	PD
pT2	cT1ED	0.011904761904761904	0.945885928439977	PD
pT2	cT2ED	0.49801587301587286	0.0023313517218294154	PD
pT2	cAI	-0.2851473922902494	0.09684153937281294	PD
pT2	cESP	0.7020975056689341	2.5970450149167377e-06	PD
pT2	cAP	0.1490929705215419	0.3926592844958725	PD
pT2	cMPS	0.6264172335600906	5.6846949948884004e-05	PD
pT2	cMPD	0.6845238095238094	5.763585444081611e-06	PD
pT2	cTTI	-0.08843537414965985	0.6134313287769264	PD
pT2	cDTI	0.8701814058956915	1.1272692762057581e-11	PD
pT2	cSVI	0.5773809523809523	0.0002817869775646419	PD
pT2	cPERIOD	0.6230158730158729	6.4080820164288e-05	PD
pT2	cDD	0.6941609977324261	3.748212618594702e-06	PD
pT2	cPH	0.26360544217687065	0.12599676301482554	PD
pT2	cSP	0.6278007902396822	5.412165684772634e-05	PD
pT2	cDP	0.505252778423326	0.001962760864470549	PD
pT2	PPT	0.18748236729893564	0.28082062588150974	PD
pT2	RI	0.7024231330264741	2.557598988759615e-06	PD
pT2	SI	-0.06758975854664848	0.6996551508991747	PD
pT2	pPP	0.3078564202276651	0.07199683159958434	PD
pT2	pPP/cPP	-0.2746598639455782	0.11031505621366103	PD
pP1	pP2	0.905612244897959	7.699221989719094e-14	PD
pP1	pT1ED	-0.22193877551020402	0.2000625339170646	PD
pP1	pT2ED	0.3123582766439909	0.06772419927520555	PD
pP1	pAI	-0.16808390022675734	0.334457649039526	PD
pP1	pESP	0.8081065759637188	4.367569298997004e-09	PD
pP1	cMEANP	0.8732993197278909	7.732448005102709e-12	PD
pP1	cPP	0.6363378684807256	3.9757430057436866e-05	PD
pP1	cT1	-0.08560090702947845	0.6248919691443939	PD
pP1	cT2	0.20039682539682535	0.2483925868762838	PD
pP1	cT1R	-0.010770975056689341	0.9510331485609014	PD
pP1	cP1	0.8659297052154193	1.856175661488855e-11	PD
pP1	cP2	0.9260204081632651	1.6143027889185109e-15	PD
pP1	cT1ED	-0.16043083900226757	0.35724112815086184	PD
pP1	cT2ED	0.25141723356009066	0.14514235255059502	PD
pP1	cAI	0.04733560090702947	0.7871432154800978	PD
pP1	cESP	0.8866213151927436	1.370581217948409e-12	PD
pP1	cAP	0.5498866213151926	0.0006219252983274401	PD
pP1	cMPS	0.9869614512471653	9.250652332562482e-28	PD
pP1	cMPD	0.790532879818594	1.610365781426742e-08	PD
pP1	cTTI	0.3415532879818593	0.04463086929126542	PD
pP1	cDTI	0.6261337868480724	5.742032421602903e-05	PD
pP1	cSVI	0.21088435374149656	0.2239729236372734	PD
pP1	cPERIOD	0.4410430839002267	0.008001948729437203	PD
pP1	cDD	0.3579931972789115	0.03472529696269454	PD
pP1	cPH	0.6363378684807256	3.9757430057436866e-05	PD
pP1	cSP	0.8844533958339196	1.8423808904746083e-12	PD
pP1	cDP	0.39598580262652544	0.01853397351906431	PD
pP1	PPT	0.055225168615245394	0.7526921118758738	PD
pP1	RI	0.3903925219866727	0.020418257275417552	PD
pP1	SI	-0.1743702174270679	0.31642792329577135	PD
pP1	pPP	0.6976091772332752	3.200483846609316e-06	PD
pP1	pPP/cPP	-0.36734693877551017	0.029941338248115224	PD
pP2	pT1ED	-0.35941043083900226	0.0339628534382225	PD
pP2	pT2ED	0.10742630385487525	0.539054704780708	PD
pP2	pAI	0.14654195011337864	0.4008988564555649	PD
pP2	pESP	0.8324829931972787	5.633875884682013e-10	PD
pP2	cMEANP	0.8044217687074828	5.804169255242627e-09	PD
pP2	cPP	0.7613378684807255	1.0940822824157944e-07	PD
pP2	cT1	-0.2148526077097505	0.21517548850426627	PD
pP2	cT2	0.3662131519274376	0.03049071047679734	PD
pP2	cT1R	-0.14852607709750565	0.3944817860924257	PD
pP2	cP1	0.77437641723356	4.8150203060341105e-08	PD
pP2	cP2	0.9818594104308387	2.0717271213682813e-25	PD
pP2	cT1ED	-0.3486394557823129	0.040113978454430974	PD
pP2	cT2ED	0.4166666666666666	0.012777447654309056	PD
pP2	cAI	0.3373015873015872	0.047531668123001976	PD
pP2	cESP	0.9475623582766439	6.487906054880362e-18	PD
pP2	cAP	0.7046485260770973	2.302341197140542e-06	PD
pP2	cMPS	0.919501133786848	6.190700821342294e-15	PD
pP2	cMPD	0.6890589569160996	4.7166597277055516e-06	PD
pP2	cTTI	0.31349206349206343	0.06668014575338019	PD
pP2	cDTI	0.6269841269841269	5.5715672211677744e-05	PD
pP2	cSVI	0.2145691609977324	0.21579588256705703	PD
pP2	cPERIOD	0.5422335600907029	0.0007660557597397674	PD
pP2	cDD	0.4637188208616779	0.005020190714574655	PD
pP2	cPH	0.7613378684807255	1.0940822824157944e-07	PD
pP2	cSP	0.8376855877034142	3.487764065911508e-10	PD
pP2	cDP	0.2198177672361224	0.20450634034866053	PD
pP2	PPT	-0.17785336354038003	0.3067051438727696	PD
pP2	RI	0.4048462560130395	0.015847013925301818	PD
pP2	SI	0.07724543833902682	0.6591742238812003	PD
pP2	pPP	0.7504088952252952	2.09414522900376e-07	PD
pP2	pPP/cPP	-0.6499433106575963	2.384558032505024e-05	PD
pT1ED	pT2ED	0.18990929705215417	0.27452688582674223	PD
pT1ED	pAI	-0.1763038548752834	0.3110068480460019	PD
pT1ED	pESP	-0.45691609977324255	0.005792678162378793	PD
pT1ED	cMEANP	0.086734693877551	0.620297126212131	PD
pT1ED	cPP	-0.5870181405895691	0.0002099219724022561	PD
pT1ED	cT1	0.7089002267573695	1.8783121434286169e-06	PD
pT1ED	cT2	-0.5487528344671201	0.0006416313460505378	PD
pT1ED	cT1R	0.5490362811791382	0.0006366536502126549	PD
pT1ED	cP1	0.10827664399092969	0.5358281449998958	PD
pT1ED	cP2	-0.3330498866213151	0.0505816878213846	PD
pT1ED	cT1ED	0.9005102040816324	1.7650608723266048e-13	PD
pT1ED	cT2ED	0.06774376417233559	0.6990026955535353	PD
pT1ED	cAI	-0.3605442176870748	0.03336277153959737	PD
pT1ED	cESP	-0.4141156462585033	0.013393535204267707	PD
pT1ED	cAP	-0.5164399092970521	0.0014930614091670498	PD
pT1ED	cMPS	-0.2349773242630385	0.17421882889655024	PD
pT1ED	cMPD	0.07369614512471653	0.6739514135948814	PD
pT1ED	cTTI	0.047052154195011325	0.7883887883100313	PD
pT1ED	cDTI	-0.09268707482993195	0.5964086900332284	PD
pT1ED	cSVI	-0.10884353741496595	0.5336822717142911	PD
pT1ED	cPERIOD	-0.5530045351473921	0.0005704718886036329	PD
pT1ED	cDD	-0.4835600907029477	0.003251990329423342	PD
pT1ED	cPH	-0.5870181405895691	0.0002099219724022561	PD
pT1ED	cSP	-0.29900028551728675	0.08101392352695123	PD
pT1ED	cDP	0.08259213966886104	0.6371526812142889	PD
pT1ED	PPT	0.02662136333247727	0.87934384120961	PD
pT1ED	RI	-0.10500212660331196	0.5483037324015253	PD
pT1ED	SI	0.06872572087516356	0.6948475707517869	PD
pT1ED	pPP	-0.4662555742037251	0.004755775181205077	PD
pT1ED	pPP/cPP	0.724206349206349	8.755036017346768e-07	PD
pT2ED	pAI	-0.6581632653061223	1.729461674135971e-05	PD
pT2ED	pESP	0.25368480725623577	0.14142858252214127	PD
pT2ED	cMEANP	0.459750566893424	0.005459216971200157	PD
pT2ED	cPP	-0.2981859410430838	0.08188505700787974	PD
pT2ED	cT1	0.44727891156462574	0.007060666737293504	PD
pT2ED	cT2	-0.223922902494331	0.19596679340863493	PD
pT2ED	cT1R	0.4708049886621314	0.004311582334749509	PD
pT2ED	cP1	0.5561224489795917	0.0005228313878239679	PD
pT2ED	cP2	0.18934240362811788	0.27598871431009603	PD
pT2ED	cT1ED	0.3202947845804988	0.06067863457077337	PD
pT2ED	cT2ED	0.20039682539682535	0.2483925868762838	PD
pT2ED	cAI	-0.5632086167800452	0.0004274552954049078	PD
pT2ED	cESP	0.26757369614512466	0.12018764757270373	PD
pT2ED	cAP	-0.26955782312925164	0.11735920028950309	PD
pT2ED	cMPS	0.31831065759637184	0.06238318106596099	PD
pT2ED	cMPD	0.6298185941043083	5.035815341358268e-05	PD
pT2ED	cTTI	-0.14569160997732422	0.4036672248182053	PD
pT2ED	cDTI	0.5002834467120181	0.0022098526681661	PD
pT2ED	cSVI	0.4314058956916099	0.009666603110325408	PD
pT2ED	cPERIOD	0.18650793650793646	0.28337368399049184	PD
pT2ED	cDD	0.2644557823129251	0.12473473376763158	PD
pT2ED	cPH	-0.2981859410430838	0.08188505700787974	PD
pT2ED	cSP	0.28046426400214736	0.10269385576540985	PD
pT2ED	cDP	0.6115241843875775	9.507410103333798e-05	PD
pT2ED	PPT	0.17417168563269703	0.31698784672552777	PD
pT2ED	RI	0.38302395169872094	0.02314125299652275	PD
pT2ED	SI	-0.040326662662286065	0.8180880869922604	PD
pT2ED	pPP	-0.17897968921488502	0.3036019820564237	PD
pT2ED	pPP/cPP	0.268140589569161	0.11937437817225902	PD
pAI	pESP	0.041950113378684796	0.8108945381371105	PD
pAI	cMEANP	-0.26417233560090697	0.1251543613021156	PD
pAI	cPP	0.40022675736961444	0.017203964668895646	PD
pAI	cT1	-0.23526077097505663	0.17368479331617107	PD
pAI	cT2	0.5314625850340136	0.0010187743234036566	PD
pAI	cT1R	-0.4305555555555555	0.009826667493530446	PD
pAI	cP1	-0.33333333333333326	0.05037360788422932	PD
pAI	cP2	0.08333333333333331	0.634123351290984	PD
pAI	cT1ED	-0.29166666666666663	0.08912251371863844	PD
pAI	cT2ED	0.38407029478458043	0.02273719944871935	PD
pAI	cAI	0.8812358276643988	2.8276197127846275e-12	PD
pAI	cESP	0.06916099773242629	0.6930084923569174	PD
pAI	cAP	0.5521541950113378	0.0005841158086330882	PD
pAI	cMPS	-0.14880952380952378	0.3935699260423158	PD
pAI	cMPD	-0.4007936507936507	0.017032385347671226	PD
pAI	cTTI	-0.21286848072562353	0.21954404361721694	PD
pAI	cDTI	-0.18424036281179135	0.28937270441986757	PD
pAI	cSVI	-0.0790816326530612	0.6515784574536096	PD
pAI	cPERIOD	0.19472789115646255	0.2623051882217966	PD
pAI	cDD	0.1587301587301587	0.36242773789627036	PD
pAI	cPH	0.40022675736961444	0.017203964668895646	PD
pAI	cSP	-0.13759431355468846	0.43057052106799554	PD
pAI	cDP	-0.652035700218245	2.1993456617745013e-05	PD
pAI	PPT	-0.7332203156147196	5.453181683933553e-07	PD
pAI	RI	0.05285532148857674	0.7629944925412884	PD
pAI	SI	0.6963449073797564	3.392192394778595e-06	PD
pAI	pPP	0.24143096856028506	0.16234723055173353	PD
pAI	pPP/cPP	-0.46938775510204067	0.004445942687807653	PD
pESP	cMEANP	0.6825396825396824	6.284931142608781e-06	PD
pESP	cPP	0.6683673469387754	1.1449216091465863e-05	PD
pESP	cT1	-0.0025510204081632647	0.9883960257741838	PD
pESP	cT2	0.5615079365079364	0.00044881029209194775	PD
pESP	cT1R	0.09382086167800452	0.591904231941947	PD
pESP	cP1	0.6451247165532878	2.8659786658744067e-05	PD
pESP	cP2	0.8599773242630384	3.628981029674904e-11	PD
pESP	cT1ED	-0.23384353741496597	0.17636666440326787	PD
pESP	cT2ED	0.4957482993197278	0.0024586406653252526	PD
pESP	cAI	0.15221088435374147	0.3827228706439466	PD
pESP	cESP	0.9461451247165531	9.967774880721746e-18	PD
pESP	cAP	0.586734693877551	0.00021177566522873775	PD
pESP	cMPS	0.8466553287981858	1.4649006022383728e-10	PD
pESP	cMPD	0.6485260770975055	2.5179175468789408e-05	PD
pESP	cTTI	0.0762471655328798	0.6633179409390446	PD
pESP	cDTI	0.6612811791383217	1.5271844000215375e-05	PD
pESP	cSVI	0.4308390022675736	0.00977306440359511	PD
pESP	cPERIOD	0.7239229024943308	8.883705646579838e-07	PD
pESP	cDD	0.6641156462585033	1.3621983513732802e-05	PD
pESP	cPH	0.6683673469387754	1.1449216091465863e-05	PD
pESP	cSP	0.6765647853025872	8.125121476312564e-06	PD
pESP	cDP	0.3210965568127914	0.06000036866353318	PD
pESP	PPT	-0.017841977552617745	0.9189717396425148	PD
pESP	RI	0.5598696386095621	0.00047027379357984203	PD
pESP	SI	-0.02186727482391568	0.9007729608044455	PD
pESP	pPP	0.5803710937348652	0.00025743967701576353	PD
pESP	pPP/cPP	-0.6332199546485259	4.4545623348322213e-05	PD
cMEANP	cPP	0.2928004535147392	0.08782974629018934	PD
cMEANP	cT1	0.14937641723356007	0.391749862246353	PD
cMEANP	cT2	-0.10657596371882085	0.5422905214998819	PD
cMEANP	cT1R	0.2281746031746031	0.1873883805154565	PD
cMEANP	cP1	0.9750566893424034	3.7716229601769e-23	PD
cMEANP	cP2	0.7984693877551019	9.075254320399826e-09	PD
cMEANP	cT1ED	0.1397392290249433	0.42334917544650996	PD
cMEANP	cT2ED	0.3222789115646258	0.059011099449464866	PD
cMEANP	cAI	-0.1519274376417233	0.38362005781936714	PD
cMEANP	cESP	0.768424036281179	7.049731629333159e-08	PD
cMEANP	cAP	0.24149659863945572	0.16222957262834828	PD
cMEANP	cMPS	0.8698979591836733	1.1660084180461353e-11	PD
cMEANP	cMPD	0.9603174603174601	7.18149116577823e-20	PD
cMEANP	cTTI	0.3458049886621315	0.041874192114951796	PD
cMEANP	cDTI	0.7225056689342402	9.553447519982813e-07	PD
cMEANP	cSVI	0.29421768707482987	0.08623412413211894	PD
cMEANP	cPERIOD	0.2769274376417233	0.10728858870351846	PD
cMEANP	cDD	0.2482993197278911	0.15036439478237865	PD
cMEANP	cPH	0.2928004535147392	0.08782974629018934	PD
cMEANP	cSP	0.7393020888922899	3.919705491093853e-07	PD
cMEANP	cDP	0.6303534804778878	4.9400963356743635e-05	PD
cMEANP	PPT	0.0645709663809023	0.7124866573875351	PD
cMEANP	RI	0.2852486921085924	0.09671782196125488	PD
cMEANP	SI	-0.12097998798685818	0.48875941048545657	PD
cMEANP	pPP	0.3379465820940851	0.04708213381039759	PD
cMEANP	pPP/cPP	-0.27069160997732417	0.11576547774915465	PD
cPP	cT1	-0.451814058956916	0.006437134497225549	PD
cPP	cT2	0.7006802721088434	2.7752857733526133e-06	PD
cPP	cT1R	-0.44699546485260766	0.00710129693869543	PD
cPP	cP1	0.26842403628117906	0.11896928867204189	PD
cPP	cP2	0.7653061224489794	8.569832259250347e-08	PD
cPP	cT1ED	-0.6105442176870747	9.825744431747812e-05	PD
cPP	cT2ED	0.2341269841269841	0.17582794960274525	PD
cPP	cAI	0.6221655328798186	6.601432851096592e-05	PD
cPP	cESP	0.7287414965986393	6.915422475511256e-07	PD
cPP	cAP	0.9149659863945576	1.4775505191149245e-14	PD
cPP	cMPS	0.6683673469387754	1.1449216091465863e-05	PD
cPP	cMPD	0.11479591836734693	0.5114037878861579	PD
cPP	cTTI	0.3013038548752834	0.07858853528364311	PD
cPP	cDTI	0.14512471655328796	0.40551885176339575	PD
cPP	cSVI	-0.14030612244897955	0.42145196128190343	PD
cPP	cPERIOD	0.46598639455782304	0.004783250722105841	PD
cPP	cDD	0.3415532879818593	0.04463086929126542	PD
cPP	cPH	0.9999999999999998	6.647404910594103e-255	PD
cPP	cSP	0.6557474072932769	1.9025838394563397e-05	PD
cPP	cDP	-0.26589248418438166	0.12262385139314479	PD
cPP	PPT	-0.1903144272279226	0.273485286318018	PD
cPP	RI	0.2798639676673969	0.10346300416367467	PD
cPP	SI	0.05424220118659604	0.7569603587162542	PD
cPP	pPP	0.9488336418727253	4.368849879589735e-18	PD
cPP	pPP/cPP	-0.6094104308390021	0.00010205983277626965	PD
cT1	cT2	-0.04903628117913831	0.7796807816960112	PD
cT1	cT1R	0.9005102040816324	1.7650608723266048e-13	PD
cT1	cP1	0.2111678004535147	0.22333652520865874	PD
cT1	cP2	-0.12131519274376415	0.48754689312830646	PD
cT1	cT1ED	0.8908730158730157	7.537292809859635e-13	PD
cT1	cT2ED	0.49433106575963714	0.0025412379844589853	PD
cT1	cAI	-0.49007936507936495	0.002803714852974685	PD
cT1	cESP	-0.07397959183673468	0.6727667973024103	PD
cT1	cAP	-0.44359410430838997	0.007604681245319939	PD
cT1	cMPS	-0.08219954648526076	0.6387595972112736	PD
cT1	cMPD	0.2264739229024943	0.19078743646178398	PD
cT1	cTTI	-0.350907029478458	0.03874931225270752	PD
cT1	cDTI	0.3642290249433106	0.031471962648299205	PD
cT1	cSVI	0.4291383219954648	0.010098444189811037	PD
cT1	cPERIOD	0.03996598639455782	0.8196882591981384	PD
cT1	cDD	0.15929705215419496	0.3606938935392364	PD
cT1	cPH	-0.451814058956916	0.006437134497225549	PD
cT1	cSP	-0.20175746495324784	0.24512802537028974	PD
cT1	cDP	0.1882929609031029	0.27870821421727865	PD
cT1	PPT	0.11611445708846467	0.5065322598497767	PD
cT1	RI	0.4612441593708238	0.005290245744427094	PD
cT1	SI	0.09002501453482172	0.6070429037174121	PD
cT1	pPP	-0.3944366029565151	0.01904072966697897	PD
cT1	pPP/cPP	0.4858276643990929	0.003089479222747383	PD
cT2	cT1R	-0.0901360544217687	0.6065977189400871	PD
cT2	cP1	-0.0924036281179138	0.5975371263754139	PD
cT2	cP2	0.4115646258503401	0.014034462317994689	PD
cT2	cT1ED	-0.4030612244897958	0.016360313753716067	PD
cT2	cT2ED	0.5068027210884353	0.0018908093418221565	PD
cT2	cAI	0.5283446712018139	0.0011044859809828888	PD
cT2	cESP	0.49291383219954643	0.002626243687956103	PD
cT2	cAP	0.6643990929705214	1.3466244018158872e-05	PD
cT2	cMPS	0.23866213151927435	0.16736713590797725	PD
cT2	cMPD	-0.17885487528344668	0.3039448755867227	PD
cT2	cTTI	-0.2738095238095237	0.11146640776936255	PD
cT2	cDTI	0.19926303854875277	0.2511349180262007	PD
cT2	cSVI	0.24092970521541948	0.1632478932275793	PD
cT2	cPERIOD	0.6961451247165531	3.423428172241683e-06	PD
cT2	cDD	0.6669501133786846	1.2135670672955753e-05	PD
cT2	cPH	0.7006802721088434	2.7752857733526133e-06	PD
cT2	cSP	0.1840769521234226	0.2898081458453014	PD
cT2	cDP	-0.44148993484477544	0.007931108424049921	PD
cT2	PPT	-0.27527622509753086	0.10948612604444671	PD
cT2	RI	0.5782910643294414	0.00027416743381657193	PD
cT2	SI	0.3132416120880389	0.06690968064050351	PD
cT2	pPP	0.5667453600595052	0.0003859165215363109	PD
cT2	pPP/cPP	-0.5552721088435373	0.0005354604217102154	PD
cT1R	cP1	0.29166666666666663	0.08912251371863844	PD
cT1R	cP2	-0.053571428571428555	0.7598770635758048	PD
cT1R	cT1ED	0.7862811791383219	2.167829496576395e-08	PD
cT1R	cT2ED	0.30668934240362805	0.07313813154085147	PD
cT1R	cAI	-0.6984126984126983	3.083839200455803e-06	PD
cT1R	cESP	0.00028344671201814054	0.9987106267141111	PD
cT1R	cAP	-0.58078231292517	0.0002542427058682516	PD
cT1R	cMPS	-0.0062358276643990915	0.9716394739917353	PD
cT1R	cMPD	0.3177437641723355	0.06287706665467883	PD
cT1R	cTTI	-0.14852607709750565	0.3944817860924257	PD
cT1R	cDTI	0.4657029478458049	0.0048123304126467875	PD
cT1R	cSVI	0.4421768707482992	0.007823251265880642	PD
cT1R	cPERIOD	0.026077097505668934	0.8817931475220193	PD
cT1R	cDD	0.15391156462585032	0.37736555108474923	PD
cT1R	cPH	-0.44699546485260766	0.00710129693869543	PD
cT1R	cSP	-0.18350661299987983	0.29133122680875706	PD
cT1R	cDP	0.3724491825136376	0.0275685170429276	PD
cT1R	PPT	0.43103952119181277	0.009735294123925061	PD
cT1R	RI	0.37253790936586656	0.02752866465124232	PD
cT1R	SI	-0.2053251908791044	0.236704832944218	PD
cT1R	pPP	-0.39472047240808517	0.018947019101171685	PD
cT1R	pPP/cPP	0.32794784580498865	0.05444592299251942	PD
cP1	cP2	0.794501133786848	1.2126661527766233e-08	PD
cP1	cT1ED	0.15617913832199545	0.37029145829982946	PD
cP1	cT2ED	0.31831065759637184	0.06238318106596099	PD
cP1	cAI	-0.22789115646258498	0.18795190818690224	PD
cP1	cESP	0.7497165532879817	2.1796444971577105e-07	PD
cP1	cAP	0.19444444444444442	0.2630140239867899	PD
cP1	cMPS	0.8568594104308388	5.093731143537237e-11	PD
cP1	cMPD	0.9484126984126983	4.985535791401089e-18	PD
cP1	cTTI	0.31972789115646255	0.061161847970297445	PD
cP1	cDTI	0.7582199546485259	1.3212478607970256e-07	PD
cP1	cSVI	0.2902494331065759	0.090758967952781	PD
cP1	cPERIOD	0.2655895691609977	0.12306668152362686	PD
cP1	cDD	0.2664399092970521	0.12182658585042051	PD
cP1	cPH	0.26842403628117906	0.11896928867204189	PD
cP1	cSP	0.7832182014050816	2.6745298497369013e-08	PD
cP1	cDP	0.6494680689332026	2.4285465699117407e-05	PD
cP1	PPT	0.12404422488962813	0.47773322315148514	PD
cP1	RI	0.3458976937094258	0.041815652373742254	PD
cP1	SI	-0.1380194229145847	0.42913390324284184	PD
cP1	pPP	0.3572497048008451	0.03513082029145886	PD
cP1	pPP/cPP	-0.1833900226757369	0.2916432098874053	PD
cP2	cT1ED	-0.28287981859410427	0.09964262772992724	PD
cP2	cT2ED	0.4506802721088435	0.006588412626072001	PD
cP2	cAI	0.26048752834467115	0.13070540569622802	PD
cP2	cESP	0.9691043083900225	1.2330260334100713e-21	PD
cP2	cAP	0.6751700680272108	8.619838444863903e-06	PD
cP2	cMPS	0.9376417233560088	1.0505862647052692e-16	PD
cP2	cMPD	0.6964285714285713	3.3791891009119936e-06	PD
cP2	cTTI	0.28486394557823125	0.09718835397675876	PD
cP2	cDTI	0.6604308390022674	1.5801038422770116e-05	PD
cP2	cSVI	0.2281746031746031	0.1873883805154565	PD
cP2	cPERIOD	0.5510204081632651	0.0006027576924106522	PD
cP2	cDD	0.486111111111111	0.0030696702737701906	PD
cP2	cPH	0.7653061224489794	8.569832259250347e-08	PD
cP2	cSP	0.8573622874656391	4.825266932158086e-11	PD
cP2	cDP	0.21539573557854952	0.2139901439527172	PD
cP2	PPT	-0.10421980538671953	0.5513044123865976	PD
cP2	RI	0.47002976240645855	0.004384635916289556	PD
cP2	SI	0.031522954616294036	0.8573379226005348	PD
cP2	pPP	0.7839054905105551	2.5521475038203998e-08	PD
cP2	pPP/cPP	-0.5736961451247166	0.0003146053739059535	PD
cT1ED	cT2ED	0.21967120181405891	0.20481592360419554	PD
cT1ED	cAI	-0.5487528344671201	0.0006416313460505378	PD
cT1ED	cESP	-0.2865646258503401	0.09512160558125647	PD
cT1ED	cAP	-0.5946712018140589	0.000165050056001731	PD
cT1ED	cMPS	-0.17800453514739223	0.306287487963929	PD
cT1ED	cMPD	0.19472789115646255	0.2623051882217966	PD
cT1ED	cTTI	-0.1502267573696145	0.3890289191079215	PD
cT1ED	cDTI	0.13208616780045349	0.44942375765592335	PD
cT1ED	cSVI	0.175453514739229	0.3133835891548617	PD
cT1ED	cPERIOD	-0.31972789115646255	0.061161847970297445	PD
cT1ED	cDD	-0.229875283446712	0.18403218682111694	PD
cT1ED	cPH	-0.6105442176870747	9.825744431747812e-05	PD
cT1ED	cSP	-0.3084108810557421	0.07145951441207993	PD
cT1ED	cDP	0.21682219740357306	0.21089838955762064	PD
cT1ED	PPT	0.18125183545516438	0.2974027282139937	PD
cT1ED	RI	0.08601388778435945	0.6232166795334475	PD
cT1ED	SI	-0.052822248275952166	0.7631385591778119	PD
cT1ED	pPP	-0.5258681590334251	0.0011770303159178521	PD
cT1ED	pPP/cPP	0.659580498866213	1.6346827448254306e-05	PD
cT2ED	cAI	0.3041383219954648	0.07568192368336042	PD
cT2ED	cESP	0.5297619047619047	0.0010647688406211352	PD
cT2ED	cAP	0.3642290249433106	0.031471962648299205	PD
cT2ED	cMPS	0.276360544217687	0.10803925782544775	PD
cT2ED	cMPD	0.3412698412698412	0.04481971593190981	PD
cT2ED	cTTI	-0.5235260770975055	0.001249463813839079	PD
cT2ED	cDTI	0.6159297052154193	8.187870475160293e-05	PD
cT2ED	cSVI	0.6377551020408162	3.7738967042042896e-05	PD
cT2ED	cPERIOD	0.6771541950113378	7.923935181472912e-06	PD
cT2ED	cDD	0.7165532879818594	1.2902638666253934e-06	PD
cT2ED	cPH	0.2341269841269841	0.17582794960274525	PD
cT2ED	cSP	0.20403882144741883	0.23971907753045285	PD
cT2ED	cDP	-0.1348006424647214	0.44007742611853007	PD
cT2ED	PPT	-0.5437555063654931	0.0007352411354411099	PD
cT2ED	RI	0.7695904852666493	6.548044646678362e-08	PD
cT2ED	SI	0.6358549133863275	4.046724420889763e-05	PD
cT2ED	pPP	0.17812808086017504	0.30594642375867337	PD
cT2ED	pPP/cPP	-0.28458049886621306	0.0975361146299333	PD
cAI	cESP	0.23667800453514737	0.17103210607954272	PD
cAI	cAP	0.8092403628117913	3.996761295972421e-09	PD
cAI	cMPS	0.08276643990929704	0.6364397767551147	PD
cAI	cMPD	-0.30867346938775503	0.07120614105038184	PD
cAI	cTTI	-0.06349206349206347	0.7170916911546904	PD
cAI	cDTI	-0.23582766439909292	0.17262022325663806	PD
cAI	cSVI	-0.1692176870748299	0.33116006006136944	PD
cAI	cPERIOD	0.2794784580498866	0.10395924777910262	PD
cAI	cDD	0.17488662131519273	0.3149743994866717	PD
cAI	cPH	0.6221655328798186	6.601432851096592e-05	PD
cAI	cSP	0.11449557905120708	0.512516686665076	PD
cAI	cDP	-0.6513224693057332	2.2609595545552147e-05	PD
cAI	PPT	-0.7946760160737364	1.1974328991735603e-08	PD
cAI	RI	0.08771432708157909	0.6163383571762993	PD
cAI	SI	0.6730576796451969	9.421471964942253e-06	PD
cAI	pPP	0.5003199083921251	0.0022079450798751714	PD
cAI	pPP/cPP	-0.5150226757369614	0.0015464990296671743	PD
cESP	cAP	0.659580498866213	1.6346827448254306e-05	PD
cESP	cMPS	0.9124149659863943	2.360129628855697e-14	PD
cESP	cMPD	0.7091836734693877	1.8527604628708477e-06	PD
cESP	cTTI	0.15391156462585032	0.37736555108474923	PD
cESP	cDTI	0.7049319727891155	2.2715584832358252e-06	PD
cESP	cSVI	0.3713151927437641	0.02808204901198497	PD
cESP	cPERIOD	0.6831065759637186	6.131756529726533e-06	PD
cESP	cDD	0.6221655328798186	6.601432851096592e-05	PD
cESP	cPH	0.7287414965986393	6.915422475511256e-07	PD
cESP	cSP	0.7883512535169663	1.8772998040105092e-08	PD
cESP	cDP	0.2511999273866396	0.14550195474448652	PD
cESP	PPT	-0.12206178293933725	0.4848518698945039	PD
cESP	RI	0.5544849141683668	0.000547392288448535	PD
cESP	SI	0.07014567378580744	0.688854534566598	PD
cESP	pPP	0.7001640022974052	2.8429442662932227e-06	PD
cESP	pPP/cPP	-0.6377551020408162	3.7738967042042896e-05	PD
cAP	cMPS	0.5839002267573695	0.0002311341551868791	PD
cAP	cMPD	0.08134920634920634	0.6422456526913009	PD
cAP	cTTI	0.08418367346938774	0.6306551192739909	PD
cAP	cDTI	0.086734693877551	0.620297126212131	PD
cAP	cSVI	-0.0433673469387755	0.804627147804878	PD
cAP	cPERIOD	0.5359977324263038	0.0009045768652785784	PD
cAP	cDD	0.3996598639455781	0.01737698699600224	PD
cAP	cPH	0.9149659863945576	1.4775505191149245e-14	PD
cAP	cSP	0.5881622211534611	0.00020258655591031788	PD
cAP	cDP	-0.35276400932831325	0.03765997535574341	PD
cAP	PPT	-0.531860854663748	0.0010082599137638518	PD
cAP	RI	0.3521326377992311	0.038027526220538954	PD
cAP	SI	0.3728796343350817	0.02737561844064396	PD
cAP	pPP	0.8432342058886853	2.052382197067597e-10	PD
cAP	pPP/cPP	-0.5668934240362811	0.0003842587670762677	PD
cMPS	cMPD	0.778628117913832	3.641282048119576e-08	PD
cMPS	cTTI	0.3860544217687074	0.02198705714618393	PD
cMPS	cDTI	0.5898526077097505	0.00019216800235332594	PD
cMPS	cSVI	0.1768707482993197	0.3094286719977115	PD
cMPS	cPERIOD	0.44529478458049876	0.007349304266446948	PD
cMPS	cDD	0.35770975056689336	0.03487944544998283	PD
cMPS	cPH	0.6683673469387754	1.1449216091465863e-05	PD
cMPS	cSP	0.8847385653956911	1.7726637124541187e-12	PD
cMPS	cDP	0.39940931100658195	0.017453920837595862	PD
cMPS	PPT	0.044746546877993704	0.7985394248029654	PD
cMPS	RI	0.40059515776999044	0.01709229882837276	PD
cMPS	SI	-0.150231017946122	0.38901531367333886	PD
cMPS	pPP	0.7081123469413652	1.9510393037618663e-06	PD
cMPS	pPP/cPP	-0.3959750566893423	0.018537449456832902	PD
cMPD	cTTI	0.17375283446712014	0.3181711730819622	PD
cMPD	cDTI	0.7953514739229024	1.1402424266846554e-08	PD
cMPD	cSVI	0.4503968253968253	0.006626704799534296	PD
cMPD	cPERIOD	0.32879818594104304	0.0537860686870859	PD
cMPD	cDD	0.33078231292516996	0.05227115317032005	PD
cMPD	cPH	0.11479591836734693	0.5114037878861579	PD
cMPD	cSP	0.661165628966933	1.5342796980003795e-05	PD
cMPD	cDP	0.7323455009670684	5.714267781390316e-07	PD
cMPD	PPT	0.10790148329440254	0.5372505234074514	PD
cMPD	RI	0.32662604834093667	0.055484389678870025	PD
cMPD	SI	-0.13063566777923652	0.45446169669885805	PD
cMPD	pPP	0.16592169444266505	0.34080208936613066	PD
cMPD	pPP/cPP	-0.20918367346938774	0.22781727626674347	PD
cTTI	cDTI	-0.23327664399092968	0.17744761164680337	PD
cTTI	cSVI	-0.6887755102040815	4.776623364456422e-06	PD
cTTI	cPERIOD	-0.5184240362811791	0.001420974508032295	PD
cTTI	cDD	-0.5952380952380951	0.00016209667919648936	PD
cTTI	cPH	0.3013038548752834	0.07858853528364311	PD
cTTI	cSP	0.3266617330091101	0.0554561489328232	PD
cTTI	cDP	0.23479561639886923	0.17456179510467112	PD
cTTI	PPT	0.4389692889929762	0.008337824492726577	PD
cTTI	RI	-0.5221765675211937	0.0012929570160635168	PD
cTTI	SI	-0.5239626240275901	0.001235672689065838	PD
cTTI	pPP	0.34334010167391504	0.04345508753462162	PD
cTTI	pPP/cPP	-0.06604308390022674	0.7062194038482785	PD
cDTI	cSVI	0.776360544217687	4.229582191167995e-08	PD
cDTI	cPERIOD	0.6621315192743763	1.4758791704607261e-05	PD
cDTI	cDD	0.725907029478458	8.01822207804039e-07	PD
cDTI	cPH	0.14512471655328796	0.40551885176339575	PD
cDTI	cSP	0.5071740656103905	0.0018739175904824196	PD
cDTI	cDP	0.47458384918532065	0.003970344892683937	PD
cDTI	PPT	0.017558771559719046	0.9202537763724105	PD
cDTI	RI	0.661612589893203	1.5069992413471138e-05	PD
cDTI	SI	0.05339022944020971	0.760665528389618	PD
cDTI	pPP	0.16961199731307505	0.330017935776019	PD
cDTI	pPP/cPP	-0.37499999999999994	0.02644155176975574	PD
cSVI	cPERIOD	0.7757936507936507	4.38976407481761e-08	PD
cSVI	cDD	0.8344671201814059	4.701398264798346e-10	PD
cSVI	cPH	-0.14030612244897955	0.42145196128190343	PD
cSVI	cSP	0.029515049643337316	0.8663406813587077	PD
cSVI	cDP	0.22495302980620707	0.19386361918374737	PD
cSVI	PPT	-0.21042205272372988	0.22501353895961845	PD
cSVI	RI	0.7443673023578916	2.9566910756324037e-07	PD
cSVI	SI	0.2950662148317973	0.08528953392552022	PD
cSVI	pPP	-0.18266999208529505	0.2935746768895458	PD
cSVI	pPP/cPP	-0.2738095238095237	0.11146640776936255	PD
cPERIOD	cDD	0.9776077097505668	6.48027750696995e-24	PD
cPERIOD	cPH	0.46598639455782304	0.004783250722105841	PD
cPERIOD	cSP	0.3605969108599037	0.033335094217770506	PD
cPERIOD	cDP	-0.017973418995296187	0.9183767893671074	PD
cPERIOD	PPT	-0.344661693357711	0.042601591717659704	PD
cPERIOD	RI	0.8251381689758238	1.0791214749378419e-09	PD
cPERIOD	SI	0.34419658554007543	0.042900407558807536	PD
cPERIOD	pPP	0.37087543847620513	0.02828329690037633	PD
cPERIOD	pPP/cPP	-0.6011904761904762	0.00013382676546272974	PD
cDD	cPH	0.3415532879818593	0.04463086929126542	PD
cDD	cSP	0.3038481680674001	0.07597556172752493	PD
cDD	cDP	0.035946837990592374	0.8375666195759437	PD
cDD	PPT	-0.30189758843000813	0.07797263039202537	PD
cDD	RI	0.8495111322359719	1.0985462253860187e-10	PD
cDD	SI	0.35981606755715806	0.03374715858095667	PD
cDD	pPP	0.25647604949349506	0.13695336328722815	PD
cDD	pPP/cPP	-0.5453514739229024	0.000704111113932042	PD
cPH	cSP	0.6557474072932769	1.9025838394563397e-05	PD
cPH	cDP	-0.26589248418438166	0.12262385139314479	PD
cPH	PPT	-0.1903144272279226	0.273485286318018	PD
cPH	RI	0.2798639676673969	0.10346300416367467	PD
cPH	SI	0.05424220118659604	0.7569603587162542	PD
cPH	pPP	0.9488336418727253	4.368849879589735e-18	PD
cPH	pPP/cPP	-0.6094104308390021	0.00010205983277626965	PD
cSP	cDP	0.40183700624427876	0.01672033820163261	PD
cSP	PPT	0.03718302302600593	0.8320587455656993	PD
cSP	RI	0.3202000412600474	0.06075918206799316	PD
cSP	SI	-0.14614411130331617	0.4021927046092416	PD
cSP	pPP	0.7389767282588264	3.990466068408693e-07	PD
cSP	pPP/cPP	-0.2816049422492329	0.10124428663103001	PD
cDP	PPT	0.49983531256459685	0.002233415817614015	PD
cDP	RI	-0.03408760695029147	0.8458647367883771	PD
cDP	SI	-0.4712068715698752	0.004274126556413105	PD
cDP	pPP	-0.24757452327231153	0.15159764372007448	PD
cDP	pPP/cPP	0.0425085623857005	0.8084235221701361	PD
PPT	RI	-0.28359061332221713	0.09875804696115675	PD
PPT	SI	-0.9396361418214679	6.237454366598483e-17	PD
PPT	pPP	-0.11274227844081305	0.5190374347581141	PD
PPT	pPP/cPP	0.2715945471898479	0.11450790021870356	PD
RI	SI	0.3850366645446141	0.022369236488903346	PD
RI	pPP	0.3019942998572337	0.07787266346339733	PD
RI	pPP/cPP	-0.18208870807726837	0.2951399151684639	PD
SI	pPP	-0.01891353983267563	0.9141227608112921	PD
SI	pPP/cPP	-0.21384490834296763	0.2173866668862582	PD
pPP	pPP/cPP	-0.41459133401798504	0.013276792480697073	PD
ED	pSP	0.19788634075427097	0.09808160070493256	HD
ED	pDP	-0.07204281186912442	0.5504772596640686	HD
ED	pMEANP	0.08523635648612829	0.4797195210663926	HD
ED	pT1	-0.01210274731223425	0.9202069299361185	HD
ED	pT2	0.5980591177145571	3.6422115773626836e-08	HD
ED	pP1	0.15830570690325935	0.18731536672434898	HD
ED	pP2	0.30033825354549487	0.010933377727486685	HD
ED	pT1ED	-0.4722245605838589	3.2149072818734725e-05	HD
ED	pT2ED	-0.07126870083292267	0.5547795491376064	HD
ED	pAI	0.39144775680628435	0.0007364573331463302	HD
ED	pESP	0.3072715958697367	0.009146054098489086	HD
ED	cMEANP	0.08523635648612829	0.4797195210663926	HD
ED	cPP	0.5115997273803422	5.122815246351677e-06	HD
ED	cT1	-0.16753129074844048	0.1625703869661887	HD
ED	cT2	0.9051404231318441	2.4528378020892374e-27	HD
ED	cT1R	-0.10873655427573214	0.36671286658879454	HD
ED	cP1	0.05114181389167696	0.6718889474948917	HD
ED	cP2	0.33032664194791944	0.004901831404070387	HD
ED	cT1ED	-0.6020732726563103	2.791673480293022e-08	HD
ED	cT2ED	-0.08288036637594903	0.4919881649741662	HD
ED	cAI	0.48309577209225757	1.980038287054011e-05	HD
ED	cESP	0.2690035850801107	0.023303614280665925	HD
ED	cAP	0.5463372780497837	8.286989675584994e-07	HD
ED	cMPS	0.20956532030044533	0.07942722026065793	HD
ED	cMPD	0.08348619240428083	0.4888177314873743	HD
ED	cTTI	0.15288692964984707	0.20306062355512983	HD
ED	cDTI	0.0011948235558766254	0.9921098005050284	HD
ED	cSVI	-0.009609073949373987	0.9366093722381645	HD
ED	cPERIOD	0.6334415981232684	3.0587638738053447e-09	HD
ED	cDD	0.5041313980760009	7.387112092576531e-06	HD
ED	cPH	0.5376537716436944	1.3319320874106443e-06	HD
ED	cSP	0.18973727633431658	0.11300952944639424	HD
ED	cDP	-0.1991977958896458	0.0958302785764599	HD
ED	PPT	0.009153605891235359	0.9396083159281053	HD
ED	RI	0.22726915875311382	0.05664552631306554	HD
ED	SI	-0.0588105250238821	0.626136185513815	HD
ED	pPP	0.40017527577992823	0.0005446490253952254	HD
ED	pPP/cPP	-0.46235138903448614	4.9233511370778324e-05	HD
pSP	pDP	0.8439766436131726	2.430959327203774e-20	HD
pSP	pMEANP	0.9462533865078164	1.5090881066611395e-35	HD
pSP	pT1	-0.097875853116096	0.4167743063270387	HD
pSP	pT2	0.3161784026954268	0.007227773967410252	HD
pSP	pP1	0.9913170780958152	1.5450399104534931e-62	HD
pSP	pP2	0.9345415383579856	1.1148689835429588e-32	HD
pSP	pT1ED	-0.05403267874871692	0.6544900729259272	HD
pSP	pT2ED	0.3209483904622479	0.006353515371133902	HD
pSP	pAI	-0.24727817322092654	0.03761505403028137	HD
pSP	pESP	0.8361014353744932	1.1570849659295022e-19	HD
pSP	cMEANP	0.9462533865078164	1.5090881066611395e-35	HD
pSP	cPP	0.6418167907671954	1.6237533770145836e-09	HD
pSP	cT1	0.08435787169560248	0.4842749848542893	HD
pSP	cT2	0.07098002487928103	0.5563880337397706	HD
pSP	cT1R	0.29778400346736805	0.011664478703943498	HD
pSP	cP1	0.9639894324128765	2.0255354278679342e-41	HD
pSP	cP2	0.9517054537499791	4.1264994281824525e-37	HD
pSP	cT1ED	-0.09172598313897724	0.4467861864547603	HD
pSP	cT2ED	-0.091254816834099	0.4491340427348588	HD
pSP	cAI	-0.16095377522001786	0.17995003914748456	HD
pSP	cESP	0.8975886381611055	3.029587659979576e-26	HD
pSP	cAP	0.34541538357985435	0.0031752300708443805	HD
pSP	cMPS	0.9600854830295995	6.616337752548835e-40	HD
pSP	cMPD	0.9182526461036231	1.8090162892710782e-29	HD
pSP	cTTI	0.7651572517542533	7.921353847235675e-15	HD
pSP	cDTI	0.7565079845861311	2.3540772787278046e-14	HD
pSP	cSVI	-0.24435021118346886	0.04001168597741486	HD
pSP	cPERIOD	-0.04504686421996736	0.7091308156538936	HD
pSP	cDD	-0.10047621451528768	0.4044429024405243	HD
pSP	cPH	0.6832416241775624	5.2096354131291265e-11	HD
pSP	cSP	0.9041697978008807	3.427801079723335e-27	HD
pSP	cDP	0.6176148994941799	9.622275258182228e-09	HD
pSP	PPT	0.16556441230800678	0.16763225631143208	HD
pSP	RI	0.13117643993904518	0.27553129022183975	HD
pSP	SI	-0.19202801259692645	0.10864666193014047	HD
pSP	pPP	0.7364514616444401	2.493617104937367e-13	HD
pSP	pPP/cPP	0.000656250788972009	0.9956662996293189	HD
pDP	pMEANP	0.9145842798727852	7.72955467628068e-29	HD
pDP	pT1	-0.16119639643901143	0.17928589277059595	HD
pDP	pT2	0.226832418799168	0.05713526772810652	HD
pDP	pP1	0.8638329378901848	3.140383445624993e-22	HD
pDP	pP2	0.7433153280495398	1.1394961055152105e-13	HD
pDP	pT1ED	-0.008060309287024418	0.9468102621201793	HD
pDP	pT2ED	0.48585659716963675	1.7461036335783135e-05	HD
pDP	pAI	-0.46394736399279796	4.5996499012623884e-05	HD
pDP	pESP	0.7440220775068572	1.0497403951802551e-13	HD
pDP	cMEANP	0.9145842798727852	7.72955467628068e-29	HD
pDP	cPP	0.27186214255339786	0.02182092175984966	HD
pDP	cT1	0.19665539384898187	0.10023211238512246	HD
pDP	cT2	-0.1815075066943854	0.1298037655494229	HD
pDP	cT1R	0.49051137389431365	1.4090738466734732e-05	HD
pDP	cP1	0.9303683510862069	8.76514632109474e-32	HD
pDP	cP2	0.7526713446749795	3.7619001433024537e-14	HD
pDP	cT1ED	0.09435105255187037	0.43383103018426705	HD
pDP	cT2ED	-0.05931647231056591	0.6231641516208507	HD
pDP	cAI	-0.44829791172362743	8.833213692263693e-05	HD
pDP	cESP	0.7523011425782895	3.934193981771071e-14	HD
pDP	cAP	-0.025493462567519817	0.8328614481796963	HD
pDP	cMPS	0.8428323825870397	3.065686904245518e-20	HD
pDP	cMPD	0.9442004476079899	5.31449586287453e-35	HD
pDP	cTTI	0.6450771534824239	1.2623279733913607e-09	HD
pDP	cDTI	0.7979369646793546	8.027211187832376e-17	HD
pDP	cSVI	-0.12817406229491649	0.28676513560372424	HD
pDP	cPERIOD	-0.18279569892473121	0.12705672687211456	HD
pDP	cDD	-0.20433473000487998	0.08739922828171948	HD
pDP	cPH	0.3055345213455164	0.009568050475705964	HD
pDP	cSP	0.735390986186858	2.8082794586927586e-13	HD
pDP	cDP	0.8555909311922785	2.065905751689096e-21	HD
pDP	PPT	0.2120386333067455	0.07586462817013595	HD
pDP	RI	0.025269259941746305	0.8343104074298526	HD
pDP	SI	-0.2238886306961429	0.06052685257457197	HD
pDP	pPP	0.36562375614125164	0.0017159590903481116	HD
pDP	pPP/cPP	0.17437761349017766	0.14582979996704834	HD
pMEANP	pT1	-0.09390359149349951	0.4360241865005463	HD
pMEANP	pT2	0.19323509704767355	0.10640072887828753	HD
pMEANP	pP1	0.9355511804398675	6.632603250109734e-33	HD
pMEANP	pP2	0.9249835933161696	1.0456949095636653e-30	HD
pMEANP	pT1ED	-0.005300620929880358	0.9650069629633146	HD
pMEANP	pT2ED	0.25623033301361337	0.0310165881513176	HD
pMEANP	pAI	-0.21894088545610588	0.06659343909242997	HD
pMEANP	pESP	0.8704965756306058	6.24391971013762e-23	HD
pMEANP	cMEANP	1.0	0.0	HD
pMEANP	cPP	0.5416207402092919	1.0741136281370284e-06	HD
pMEANP	cT1	0.11244909349401833	0.3504791534888547	HD
pMEANP	cT2	-0.014293653017673054	0.9058231000192456	HD
pMEANP	cT1R	0.292797351225552	0.013214759366380887	HD
pMEANP	cP1	0.9646288723980684	1.1032942840908084e-41	HD
pMEANP	cP2	0.9269692227438707	4.285629774488903e-31	HD
pMEANP	cT1ED	-0.011997913406364111	0.92089586784748	HD
pMEANP	cT2ED	-0.02303666683494035	0.8487683038431066	HD
pMEANP	cAI	-0.16792030558500348	0.16158273875947288	HD
pMEANP	cESP	0.9194305618658187	1.1184988465099904e-29	HD
pMEANP	cAP	0.2973227657462097	0.011800924193409123	HD
pMEANP	cMPS	0.9759368637151464	2.249252100980105e-47	HD
pMEANP	cMPD	0.9736819963989433	4.7640858801734895e-46	HD
pMEANP	cTTI	0.7852827839197672	5.193857908912405e-16	HD
pMEANP	cDTI	0.7905329227455534	2.4311245276101206e-16	HD
pMEANP	cSVI	-0.22402275060157845	0.06036886111502965	HD
pMEANP	cPERIOD	-0.1454389418950982	0.22620797915037563	HD
pMEANP	cDD	-0.1988826627627173	0.09636752650018167	HD
pMEANP	cPH	0.5821427970451143	1.0095422913150786e-07	HD
pMEANP	cSP	0.8549314104669974	2.38989751673808e-21	HD
pMEANP	cDP	0.7267237743277086	7.264697239260265e-13	HD
pMEANP	PPT	0.057045755281155325	0.6365491153329628	HD
pMEANP	RI	0.011066952878578357	0.927016358973268	HD
pMEANP	SI	-0.10527561682570884	0.3822521596147459	HD
pMEANP	pPP	0.5794403940025751	1.1939053578889316e-07	HD
pMEANP	pPP/cPP	-0.01781973296208609	0.8827387831746918	HD
pT1	pT2	0.14156192926025443	0.2389597874754309	HD
pT1	pP1	-0.0933649797480627	0.43867237518583946	HD
pT1	pP2	-0.08441055948017566	0.48400112244905735	HD
pT1	pT1ED	0.8581599950342487	1.1631462496902138e-21	HD
pT1	pT2ED	-0.11147579968837557	0.35469130060730036	HD
pT1	pAI	0.4533596051043931	7.17726752886168e-05	HD
pT1	pESP	-0.1760082194385238	0.14204009412594001	HD
pT1	cMEANP	-0.09390359149349951	0.4360241865005463	HD
pT1	cPP	-0.058863631728095	0.6258239460358778	HD
pT1	cT1	0.6746459338111072	1.1128967053124517e-10	HD
pT1	cT2	0.14487555613601258	0.22803089956044	HD
pT1	cT1R	0.17437468644775636	0.14583667012647908	HD
pT1	cP1	-0.08831549463459257	0.46393446845892716	HD
pT1	cP2	-0.08313135658476323	0.4906733650937576	HD
pT1	cT1ED	0.5363731403698421	1.4268893825343716e-06	HD
pT1	cT2ED	0.3693025095821604	0.0015275011091859401	HD
pT1	cAI	0.3692015198798909	0.0015324150914614429	HD
pT1	cESP	-0.13753114287388143	0.2527343691676102	HD
pT1	cAP	0.23879015101600246	0.04491167024619671	HD
pT1	cMPS	-0.11844408914496435	0.3252231405689492	HD
pT1	cMPD	-0.1928398364834243	0.1071321619955471	HD
pT1	cTTI	-0.05182454888124843	0.6677638938623538	HD
pT1	cDTI	-0.182909182426933	0.12681686328097436	HD
pT1	cSVI	0.05781660454923298	0.6319919623837185	HD
pT1	cPERIOD	0.030044436425147272	0.8035762320432998	HD
pT1	cDD	-0.007153437244082683	0.9527874136223413	HD
pT1	cPH	-0.010519760653062772	0.9306158052661576	HD
pT1	cSP	-0.15552269649897088	0.1952880617461537	HD
pT1	cDP	-0.35880792052523963	0.002121178217776257	HD
pT1	PPT	-0.15672118459065296	0.19182533824503745	HD
pT1	RI	-0.02883558996284259	0.8113305824743464	HD
pT1	SI	0.17059905608696407	0.15490181628132735	HD
pT1	pPP	-0.07705137459741827	0.5230357928734888	HD
pT1	pPP/cPP	-0.1501174033500953	0.21146239368764821	HD
pT2	pP1	0.3227766743019327	0.0060439521927889124	HD
pT2	pP2	0.21568941930042584	0.07084025776658959	HD
pT2	pT1ED	-0.15297217438756594	0.2028058491320055	HD
pT2	pT2ED	0.5896700278548868	6.276274473887044e-08	HD
pT2	pAI	-0.09479965736694228	0.4316385423582626	HD
pT2	pESP	0.12711772237839988	0.2907885145636891	HD
pT2	cMEANP	0.19323509704767355	0.10640072887828753	HD
pT2	cPP	0.1553378489757839	0.19582609578704313	HD
pT2	cT1	0.2533334813102729	0.0330362817654334	HD
pT2	cT2	0.5544000998563231	5.269686544517406e-07	HD
pT2	cT1R	0.4351630329267709	0.00014913581435058732	HD
pT2	cP1	0.2840286609392372	0.016374907614579513	HD
pT2	cP2	0.2853415823303277	0.015863946280851478	HD
pT2	cT1ED	-0.20383946212955806	0.08818567149003248	HD
pT2	cT2ED	0.11476279544172806	0.340591274728683	HD
pT2	cAI	-0.006194295793862706	0.9591118911067009	HD
pT2	cESP	0.1374527702518556	0.2530074494631991	HD
pT2	cAP	0.0709987490720459	0.5562836362727999	HD
pT2	cMPS	0.2247115457827911	0.059562729153902406	HD
pT2	cMPD	0.25272053545938766	0.03347744927292266	HD
pT2	cTTI	0.05194455657570736	0.6670398218630755	HD
pT2	cDTI	0.21218829559085128	0.07565321281540623	HD
pT2	cSVI	0.17128574456072523	0.15322270534545804	HD
pT2	cPERIOD	0.47598450124687386	2.723779062616627e-05	HD
pT2	cDD	0.42191907165478965	0.0002475943483661437	HD
pT2	cPH	0.16882822503381234	0.15929492264719733	HD
pT2	cSP	0.28223492377000453	0.017095806496221257	HD
pT2	cDP	0.10715111814356766	0.3737829134134848	HD
pT2	PPT	0.27941735625199937	0.01828313175017401	HD
pT2	RI	0.496837276083723	1.0475236497414744e-05	HD
pT2	SI	-0.2065108484806061	0.0840091152375807	HD
pT2	pPP	0.22926023055934996	0.05445593831244006	HD
pT2	pPP/cPP	-0.1234451595671828	0.3050642709744224	HD
pP1	pP2	0.9130698167499623	1.3814172704081917e-28	HD
pP1	pT1ED	-0.041580426405505924	0.7306260102040296	HD
pP1	pT2ED	0.3768152523263837	0.0011993844757920502	HD
pP1	pAI	-0.29540444579063396	0.012383368719404722	HD
pP1	pESP	0.8273512039981828	5.963185252450413e-19	HD
pP1	cMEANP	0.9355511804398675	6.632603250109734e-33	HD
pP1	cPP	0.6054002215016088	2.233179446721269e-08	HD
pP1	cT1	0.10476947890164563	0.3845573046514994	HD
pP1	cT2	0.04033874279192536	0.7383772552199147	HD
pP1	cT1R	0.33383615143184914	0.004439263894555581	HD
pP1	cP1	0.975499352146331	4.1579890223078727e-47	HD
pP1	cP2	0.9323876352499707	3.2853667759116743e-32	HD
pP1	cT1ED	-0.06419640903966213	0.5948117294354586	HD
pP1	cT2ED	-0.0776583034647551	0.519757784456548	HD
pP1	cAI	-0.21365709189425686	0.07360322828670297	HD
pP1	cESP	0.8802901038248611	4.9068327732857084e-24	HD
pP1	cAP	0.29728911101014693	0.01181093406311784	HD
pP1	cMPS	0.9452100896898717	2.878737081948599e-35	HD
pP1	cMPD	0.9148198630252243	7.055179151083522e-29	HD
pP1	cTTI	0.7490029784441417	5.842961012790685e-14	HD
pP1	cDTI	0.7606138623857843	1.4117399733594213e-14	HD
pP1	cSVI	-0.24085011863294464	0.043041497154005744	HD
pP1	cPERIOD	-0.05864337758931127	0.6271193522368728	HD
pP1	cDD	-0.11198613424874218	0.3524788295956819	HD
pP1	cPH	0.6474329850068152	1.0503754970722766e-09	HD
pP1	cSP	0.8840835015305218	1.7247329953574274e-24	HD
pP1	cDP	0.6319784287522403	3.409941663128057e-09	HD
pP1	PPT	0.16603726048677303	0.1664049135698473	HD
pP1	RI	0.16391970634243477	0.17195311022238177	HD
pP1	SI	-0.16396355324995707	0.17183687134003023	HD
pP1	pPP	0.7095728105711357	4.300429776484824e-12	HD
pP1	pPP/cPP	0.03148321092734945	0.7943716143792432	HD
pP2	pT1ED	-0.09849058508758647	0.4138397251267233	HD
pP2	pT2ED	0.10027428609891127	0.4053927688698258	HD
pP2	pAI	-0.009675736618035573	0.9361705172253438	HD
pP2	pESP	0.8646069968196277	2.6146444596822033e-22	HD
pP2	cMEANP	0.9249835933161696	1.0456949095636653e-30	HD
pP2	cPP	0.7706547086495112	3.868217923686188e-15	HD
pP2	cT1	-0.03181314027410523	0.7922647702484041	HD
pP2	cT2	0.1722141068525061	0.15097422196326676	HD
pP2	cT1R	0.07476609003101264	0.5354709837219798	HD
pP2	cP1	0.8827468995574405	2.503230865661459e-24	HD
pP2	cP2	0.9888939370992984	7.237352659722398e-59	HD
pP2	cT1ED	-0.20911370252578798	0.08009187332246642	HD
pP2	cT2ED	-0.11063994480623289	0.35833348995049674	HD
pP2	cAI	0.0676965015901863	0.5748384248166867	HD
pP2	cESP	0.942416746596665	1.527439824337251e-34	HD
pP2	cAP	0.561680717518973	3.4653898039152026e-07	HD
pP2	cMPS	0.9612633987917951	2.4003781379057737e-40	HD
pP2	cMPD	0.8687801840914063	9.545641071437565e-23	HD
pP2	cTTI	0.835125448028674	1.3958657059745844e-19	HD
pP2	cDTI	0.6815252326383632	6.074646911435915e-11	HD
pP2	cSVI	-0.3235061504030155	0.005924196040600293	HD
pP2	cPERIOD	-0.05564810607972808	0.6448461257665745	HD
pP2	cDD	-0.13591465158934493	0.2584075558941704	HD
pP2	cPH	0.8139229643091526	6.223653135606458e-18	HD
pP2	cSP	0.8440457163473232	2.3970115569630172e-20	HD
pP2	cDP	0.5037856159842931	7.511807960443784e-06	HD
pP2	PPT	-0.07612855678136418	0.5280397224396723	HD
pP2	RI	0.008202764461304635	0.945871604295541	HD
pP2	SI	0.012591723004105227	0.9169943058648466	HD
pP2	pPP	0.7314159248832134	4.3624160265432876e-13	HD
pP2	pPP/cPP	-0.2052045736285551	0.08603139741868517	HD
pT1ED	pT2ED	-0.05272014404227035	0.6623676152417521	HD
pT1ED	pAI	0.1703434465815202	0.1555303182951527	HD
pT1ED	pESP	-0.21537348343345622	0.07126423108017509	HD
pT1ED	cMEANP	-0.005300620929880358	0.9650069629633146	HD
pT1ED	cPP	-0.21218878090100862	0.07565252802416167	HD
pT1ED	cT1	0.7015226882572012	9.48722013256358e-12	HD
pT1ED	cT2	-0.32597610097548363	0.005534093589487157	HD
pT1ED	cT1R	0.2627089697935131	0.026872297589793377	HD
pT1ED	cP1	0.013781614417688931	0.9091822261190217	HD
pT1ED	cP2	-0.1160583573123328	0.3351316623474315	HD
pT1ED	cT1ED	0.7842394871018226	6.024339537791216e-16	HD
pT1ED	cT2ED	0.28776482070439363	0.014956820285541485	HD
pT1ED	cAI	0.0523499419455803	0.6645961555585973	HD
pT1ED	cESP	-0.14860248708499507	0.21616073264661909	HD
pT1ED	cAP	-0.01778652800915409	0.8829557443295735	HD
pT1ED	cMPS	-0.09509145674525049	0.4302157953903655	HD
pT1ED	cMPD	-0.1127265384421223	0.3492841547510356	HD
pT1ED	cTTI	0.009574772409847377	0.9368351941669886	HD
pT1ED	cDTI	-0.09509145674525049	0.4302157953903655	HD
pT1ED	cSVI	-0.023878035236508662	0.8433136295478205	HD
pT1ED	cPERIOD	-0.3387180911033706	0.0038602190943348973	HD
pT1ED	cDD	-0.3136789674726977	0.007726724170086116	HD
pT1ED	cPH	-0.1807091052888418	0.13152883165707327	HD
pT1ED	cSP	-0.10762682405938134	0.3716529534535339	HD
pT1ED	cDP	-0.1345822230834458	0.263148245227443	HD
pT1ED	PPT	-0.06832656183172128	0.5712762110886317	HD
pT1ED	RI	-0.1992220996748677	0.09578894238774079	HD
pT1ED	SI	0.0876505940474189	0.46731890527960374	HD
pT1ED	pPP	-0.16142347778046512	0.17866590152664308	HD
pT1ED	pPP/cPP	0.08384865849865436	0.486926020575869	HD
pT2ED	pAI	-0.7109731266932541	3.737241135871895e-12	HD
pT2ED	pESP	0.1386070304743635	0.24900586426655769	HD
pT2ED	cMEANP	0.25623033301361337	0.0310165881513176	HD
pT2ED	cPP	-0.13965855283507575	0.24539831375631083	HD
pT2ED	cT1	0.34671102108152685	0.0030559867886188943	HD
pT2ED	cT2	-0.1425493051833189	0.23566613240114034	HD
pT2ED	cT1R	0.6703677905619772	1.6086622606375305e-10	HD
pT2ED	cP1	0.40919110841873235	0.00039532949977308786	HD
pT2ED	cP2	0.17996870109546168	0.13314406696119227	HD
pT2ED	cT1ED	0.1460447271442274	0.22425924327359117	HD
pT2ED	cT2ED	0.02347417840375587	0.8459309723395614	HD
pT2ED	cAI	-0.6328941390277147	3.1859261086359624e-09	HD
pT2ED	cESP	0.12699614653272084	0.2912539429727004	HD
pT2ED	cAP	-0.4002726033621082	0.000542794301852958	HD
pT2ED	cMPS	0.230619078869874	0.05300163429422681	HD
pT2ED	cMPD	0.373012267151295	0.0013565394139560976	HD
pT2ED	cTTI	0.0016322546990425232	0.9892213061118658	HD
pT2ED	cDTI	0.43911016877850145	0.00012770227907586107	HD
pT2ED	cSVI	0.19208440607804536	0.10854092441892128	HD
pT2ED	cPERIOD	0.08364884648392146	0.4879683609322929	HD
pT2ED	cDD	0.13527521160415304	0.26067536326479024	HD
pT2ED	cPH	-0.1546603395762869	0.19780719946893574	HD
pT2ED	cSP	0.23188550585269246	0.05167496874482936	HD
pT2ED	cDP	0.48803968132815645	1.579639943262781e-05	HD
pT2ED	PPT	0.4977402578912884	1.0036295555477046e-05	HD
pT2ED	RI	0.4095789436701428	0.0003898387250043409	HD
pT2ED	SI	-0.3194874321310791	0.006610828122548912	HD
pT2ED	pPP	0.0002020951208519125	0.9986654133948061	HD
pT2ED	pPP/cPP	0.31821432487819645	0.006842481944229407	HD
pAI	pESP	-0.08206707388897304	0.49626122716287324	HD
pAI	cMEANP	-0.21894088545610588	0.06659343909242997	HD
pAI	cPP	0.2623709479758605	0.027076324703670343	HD
pAI	cT1	-0.07058172095753044	0.558611003541096	HD
pAI	cT2	0.5672341077402127	2.500068048329978e-07	HD
pAI	cT1R	-0.549138231331881	7.090524082991346e-07	HD
pAI	cP1	-0.3431605162636513	0.003392675115675327	HD
pAI	cP2	-0.049556598852373505	0.6815039177440321	HD
pAI	cT1ED	-0.16657411614249418	0.16501945595593245	HD
pAI	cT2ED	0.27591835361031186	0.019855289615841657	HD
pAI	cAI	0.9594123883083449	1.1650034841107637e-39	HD
pAI	cESP	-0.05935012704662865	0.6229666691565867	HD
pAI	cAP	0.6909149039998655	2.587900694251987e-11	HD
pAI	cMPS	-0.16775203190468982	0.1620094142834423	HD
pAI	cMPD	-0.30933750652060515	0.008665400397446659	HD
pAI	cTTI	-0.02758005620340923	0.8194036176462527	HD
pAI	cDTI	-0.3615360021539032	0.0019496834190618065	HD
pAI	cSVI	-0.04878253992293066	0.6862174658215372	HD
pAI	cPERIOD	0.21416191293519785	0.07290900209906634	HD
pAI	cDD	0.1373281505039797	0.2534420863489717	HD
pAI	cPH	0.2798223029935888	0.018108259524568127	HD
pAI	cSP	-0.19784664807909763	0.09815037822503594	HD
pAI	cDP	-0.5637685233788691	3.067225795066745e-07	HD
pAI	PPT	-0.5294548607385381	2.0599357688593947e-06	HD
pAI	RI	-0.12166869022253299	0.3121301170599484	HD
pAI	SI	0.4071549733157848	0.0004253329262368835	HD
pAI	pPP	-0.008319582475070399	0.9451019282286482	HD
pAI	pPP/cPP	-0.6872291916001493	3.631270567558327e-11	HD
pESP	cMEANP	0.8704965756306058	6.24391971013762e-23	HD
pESP	cPP	0.6690114192021253	1.8057102170259405e-10	HD
pESP	cT1	0.037404438617674805	0.7567971382363745	HD
pESP	cT2	0.26247120205597513	0.027015676231624153	HD
pESP	cT1R	0.208529667058106	0.08095795308935785	HD
pESP	cP1	0.8249617177377288	9.183883261002011e-19	HD
pESP	cP2	0.8895788109781751	3.548627318517239e-25	HD
pESP	cT1ED	-0.16465579618691845	0.1700093386901417	HD
pESP	cT2ED	0.05975398387938143	0.6205989514581214	HD
pESP	cAI	-0.029767614047486842	0.8053503167099744	HD
pESP	cESP	0.9675568344355262	5.876138133290448e-43	HD
pESP	cAP	0.4411631076783281	0.00011771304232253946	HD
pESP	cMPS	0.9012570043919432	9.163606244957989e-27	HD
pESP	cMPD	0.8745351439581337	2.2446262714657336e-23	HD
pESP	cTTI	0.6248170023726591	5.757613565396372e-09	HD
pESP	cDTI	0.7807057398152356	9.896643513996321e-16	HD
pESP	cSVI	-0.10000504821040943	0.4066612835530202	HD
pESP	cPERIOD	0.1477947734194895	0.21869558953365953	HD
pESP	cDD	0.07190334359802786	0.5512511968818194	HD
pESP	cPH	0.7125548992882025	3.1860852710157633e-12	HD
pESP	cSP	0.7148665660045617	2.518555798470934e-12	HD
pESP	cDP	0.561374601835859	3.5277144212231827e-07	HD
pESP	PPT	0.06167291245908209	0.6094015164430853	HD
pESP	RI	0.1104661544602967	0.35909365047539854	HD
pESP	SI	-0.0910061272302087	0.4503760362986252	HD
pESP	pPP	0.5937386238028479	4.829732982776905e-08	HD
pESP	pPP/cPP	-0.17531992231536822	0.14363064711074913	HD
cMEANP	cPP	0.5416207402092919	1.0741136281370284e-06	HD
cMEANP	cT1	0.11244909349401833	0.3504791534888547	HD
cMEANP	cT2	-0.014293653017673054	0.9058231000192456	HD
cMEANP	cT1R	0.292797351225552	0.013214759366380887	HD
cMEANP	cP1	0.9646288723980684	1.1032942840908084e-41	HD
cMEANP	cP2	0.9269692227438707	4.285629774488903e-31	HD
cMEANP	cT1ED	-0.011997913406364111	0.92089586784748	HD
cMEANP	cT2ED	-0.02303666683494035	0.8487683038431066	HD
cMEANP	cAI	-0.16792030558500348	0.16158273875947288	HD
cMEANP	cESP	0.9194305618658187	1.1184988465099904e-29	HD
cMEANP	cAP	0.2973227657462097	0.011800924193409123	HD
cMEANP	cMPS	0.9759368637151464	2.249252100980105e-47	HD
cMEANP	cMPD	0.9736819963989433	4.7640858801734895e-46	HD
cMEANP	cTTI	0.7852827839197672	5.193857908912405e-16	HD
cMEANP	cDTI	0.7905329227455534	2.4311245276101206e-16	HD
cMEANP	cSVI	-0.22402275060157845	0.06036886111502965	HD
cMEANP	cPERIOD	-0.1454389418950982	0.22620797915037563	HD
cMEANP	cDD	-0.1988826627627173	0.09636752650018167	HD
cMEANP	cPH	0.5821427970451143	1.0095422913150786e-07	HD
cMEANP	cSP	0.8549314104669974	2.38989751673808e-21	HD
cMEANP	cDP	0.7267237743277086	7.264697239260265e-13	HD
cMEANP	PPT	0.057045755281155325	0.6365491153329628	HD
cMEANP	RI	0.011066952878578357	0.927016358973268	HD
cMEANP	SI	-0.10527561682570884	0.3822521596147459	HD
cMEANP	pPP	0.5794403940025751	1.1939053578889316e-07	HD
cMEANP	pPP/cPP	-0.01781973296208609	0.8827387831746918	HD
cPP	cT1	-0.20074280203987577	0.09323016192865739	HD
cPP	cT2	0.4229082727936071	0.00023856556501854385	HD
cPP	cT1R	-0.23327450598029614	0.05025127756853627	HD
cPP	cP1	0.5022760364463799	8.079595323569612e-06	HD
cPP	cP2	0.7747944850077989	2.225133499031721e-15	HD
cPP	cT1ED	-0.44266998823071074	0.0001108449505590246	HD
cPP	cT2ED	-0.1909850483341698	0.11061661635301534	HD
cPP	cAI	0.3630045358724448	0.0018626172016437972	HD
cPP	cESP	0.7209437356317003	1.3423732915008217e-12	HD
cPP	cAP	0.7918920979347104	1.9903260244490408e-16	HD
cPP	cMPS	0.6528898511076557	6.81952498795119e-10	HD
cPP	cMPD	0.4654892432788325	4.305765550194488e-05	HD
cPP	cTTI	0.6565920901272624	5.061768571269222e-10	HD
cPP	cDTI	0.33197304154446794	0.004679771146791375	HD
cPP	cSVI	-0.41554267323250105	0.0003137278035690565	HD
cPP	cPERIOD	0.10869437194381906	0.3668999105446864	HD
cPP	cDD	0.016912500975930972	0.8886696772595064	HD
cPP	cPH	0.9667050930968704	1.4166370061249359e-42	HD
cPP	cSP	0.5875419197517879	7.187761816220671e-08	HD
cPP	cDP	0.07234452387841211	0.5488047918910792	HD
cPP	PPT	-0.053874090559903796	0.6554399095416281	HD
cPP	RI	-0.037118000559633414	0.75860268234864	HD
cPP	SI	0.017439631419220072	0.8852228771353703	HD
cPP	pPP	0.7662719409688923	6.860687042906241e-15	HD
cPP	pPP/cPP	-0.4332183439819457	0.00016087127313433883	HD
cT1	cT2	-0.028543507562373484	0.8132069437569103	HD
cT1	cT1R	0.7260220087400233	7.833437032166926e-13	HD
cT1	cP1	0.1861127650445404	0.12018691385273243	HD
cT1	cP2	0.009548994460252865	0.9370049048739463	HD
cT1	cT1ED	0.8024692011227315	3.9813960167201524e-17	HD
cT1	cT2ED	0.42535970561306286	0.0002174768133498343	HD
cT1	cAI	-0.15768471804470474	0.18907365320316466	HD
cT1	cESP	0.04097478575272526	0.734403433569065	HD
cT1	cAP	-0.08860186923349264	0.4624809054767376	HD
cT1	cMPS	0.03578767765085951	0.7670050312701284	HD
cT1	cMPD	0.10699252523101668	0.3744946475391865	HD
cT1	cTTI	-0.18853790649476337	0.11534703437925838	HD
cT1	cDTI	0.2946715274621594	0.01261238476069251	HD
cT1	cSVI	0.3914414078300835	0.000736616795222605	HD
cT1	cPERIOD	0.16647585580176294	0.16527239829414275	HD
cT1	cDD	0.20416659584064462	0.08766558808226055	HD
cT1	cPH	-0.16182766802216894	0.17756621888831808	HD
cT1	cSP	-0.04892487523253905	0.6853498275447076	HD
cT1	cDP	0.07857532676288857	0.5148247031126532	HD
cT1	PPT	0.31514306779548695	0.007430914181973175	HD
cT1	RI	0.07361443755355127	0.5417923440770832	HD
cT1	SI	-0.2670360024346199	0.02437314779748073	HD
cT1	pPP	-0.17463634984577525	0.14522346806666506	HD
cT1	pPP/cPP	0.05252656435241377	0.6635325618608476	HD
cT2	cT1R	-0.05928012237829627	0.6233774789914814	HD
cT2	cP1	-0.05658535664593538	0.6392773715123128	HD
cT2	cP2	0.22071824624463338	0.06436014694311645	HD
cT2	cT1ED	-0.45830603350659116	5.840818097054764e-05	HD
cT2	cT2ED	0.28115901695540635	0.01754114493210046	HD
cT2	cAI	0.6198630351056378	8.208506001076302e-09	HD
cT2	cESP	0.1913059826146277	0.11000751828404257	HD
cT2	cAP	0.5707022968116385	2.0326788639926214e-07	HD
cT2	cMPS	0.09404516579119161	0.43532960831406853	HD
cT2	cMPD	-0.002441201045421193	0.9838799725117839	HD
cT2	cTTI	-0.032392212492347416	0.7885705570674971	HD
cT2	cDTI	-0.017694498611983956	0.8835571092272424	HD
cT2	cSVI	0.14601749425474486	0.2243465953340665	HD
cT2	cPERIOD	0.7257438169998025	8.07051362043098e-13	HD
cT2	cDD	0.6026231049641805	2.6910388703249136e-08	HD
cT2	cPH	0.45471999335021385	6.783991277109563e-05	HD
cT2	cSP	0.06713426155168747	0.5780258481228323	HD
cT2	cDP	-0.3069647067374913	0.00921940464747574	HD
cT2	PPT	-0.0241274402324946	0.8416981117995731	HD
cT2	RI	0.3727360811063528	0.0013686455485029838	HD
cT2	SI	0.008053957044988203	0.9468521196565713	HD
cT2	pPP	0.2899086891171293	0.014191891732852081	HD
cT2	pPP/cPP	-0.5632129549437667	3.168738101622438e-07	HD
cT1R	cP1	0.39411399508461237	0.0006721964588019978	HD
cT1R	cP2	0.1461291268429481	0.22398867433355485	HD
cT1R	cT1ED	0.5151076991411091	4.300662805273876e-06	HD
cT1R	cT2ED	0.24229065047905	0.04177231452473582	HD
cT1R	cAI	-0.6106964316413268	1.556992933564417e-08	HD
cT1R	cESP	0.14158049135210235	0.23889757721822016	HD
cT1R	cAP	-0.4156442030746156	0.0003125588925513268	HD
cT1R	cMPS	0.20162247983126616	0.09177466734531196	HD
cT1R	cMPD	0.36678848854330937	0.0016541450045316807	HD
cT1R	cTTI	-0.10030583597220577	0.4052442731381447	HD
cT1R	cDTI	0.5322240460251805	1.7801193926078342e-06	HD
cT1R	cSVI	0.3998082128472266	0.0005516960266232835	HD
cT1R	cPERIOD	0.2204235065267619	0.06472625369711342	HD
cT1R	cDD	0.2511183726909136	0.03465393909476265	HD
cT1R	cPH	-0.1893243172078684	0.11381020661780862	HD
cT1R	cSP	0.13798281321477326	0.2511644913965538	HD
cT1R	cDP	0.4068627208012633	0.0004298060383157989	HD
cT1R	PPT	0.6267569650082894	5.002511703157396e-09	HD
cT1R	RI	0.31973424468815004	0.006566725121540342	HD
cT1R	SI	-0.49973734862287883	9.125780181361077e-06	HD
cT1R	pPP	-0.03613249337505504	0.7648245500765324	HD
cT1R	pPP/cPP	0.3188681462405	0.0067226370957373235	HD
cP1	cP2	0.8943577834990832	8.370402264999769e-26	HD
cP1	cT1ED	0.053460548235650475	0.6579193124048068	HD
cP1	cT2ED	-0.03659952546822152	0.761874127650036	HD
cP1	cAI	-0.2873609638716409	0.015104823642440427	HD
cP1	cESP	0.8728860618910598	3.422941733730938e-23	HD
cP1	cAP	0.19706530701532976	0.09951193304765672	HD
[truncated: 2,448 more rows]

## Sheet: S5. Mortality
		S5. Exact number of patients within each group with additional number of deceased within 2 years follow-up.
		Group name	Total number of patients within the group	Number of deceased patients within 2 year follow-up
		HD	71	20
		PD	35	4
		PRE	48	5
		CARD	37	7
		CKD1-2	29	3
		Control	32	0
